# Supplementary material for: Near-Ambient-Temperature Dehydrogenative Synthesis of the Amide Bond: Mechanistic Insight and Applications
Source: ACS Catal. 2021 Jun 7;11(12):7383–93. doi: 10.1021/acscatal.1c00728 (PMC8218306; doi:10.1021/acscatal.1c00728)
Supplement: Supplementary file 2 — cs1c00728_si_002.cif [file cs1c00728_si_002.cif]

data_m2266a
# Yael Diskin-Posner
_audit_creation_date               2020-10-21
_audit_creation_method
;
Olex2 1.3-alpha
(compiled 2020.10.11 svn.r5b043f8a for OlexSys, GUI svn.r6175)
;
_shelx_SHELXL_version_number       '2014/7'
loop_
  _audit_author_name
  _audit_author_email
  _audit_author_address
 'Kar, S.' ? ?
 'Diskin Posner, Y.' ? ?

_audit_contact_author_address      ?
_audit_contact_author_email        ?
_audit_contact_author_name         ''
_audit_contact_author_phone        ?
_publ_contact_author_id_orcid      ?
_publ_section_references
;
Dolomanov, O.V., Bourhis, L.J., Gildea, R.J, Howard, J.A.K. & Puschmann, H.
 (2009), J. Appl. Cryst. 42, 339-341.

Sheldrick, G.M. (2015). Acta Cryst. A71, 3-8.

Sheldrick, G.M. (2015). Acta Cryst. C71, 3-8.
;
_chemical_name_common              ?
_chemical_name_systematic          ?
_chemical_formula_moiety           'C26 H47 N2 O2 P Ru, C13 H19 N O'
_chemical_formula_sum              'C39 H66 N3 O3 P Ru'
_chemical_formula_weight           756.98
_chemical_melting_point            ?
_chemical_oxdiff_formula           'C32 H61 N2 O3 P Ru'
_chemical_oxdiff_usercomment       'Sayan SK2-351'
loop_
  _atom_type_symbol
  _atom_type_description
  _atom_type_scat_dispersion_real
  _atom_type_scat_dispersion_imag
  _atom_type_scat_source
 'C' 'C' 0.0181 0.0091 'International Tables Vol C Tables 4.2.6.8 and 6.1.1.4'
 'H' 'H' 0.0000 0.0000 'International Tables Vol C Tables 4.2.6.8 and 6.1.1.4'
 'N' 'N' 0.0311 0.0180 'International Tables Vol C Tables 4.2.6.8 and 6.1.1.4'
 'O' 'O' 0.0492 0.0322 'International Tables Vol C Tables 4.2.6.8 and 6.1.1.4'
 'P' 'P' 0.2955 0.4335 'International Tables Vol C Tables 4.2.6.8 and 6.1.1.4'
 'Ru' 'Ru' 0.0552 3.2960 'International Tables Vol C Tables 4.2.6.8 and 6.1.1.4'

_shelx_space_group_comment
;
The symmetry employed for this shelxl refinement is uniquely defined
by the following loop, which should always be used as a source of
symmetry information in preference to the above space-group names.
They are only intended as comments.
;
_space_group_crystal_system        'monoclinic'
_space_group_IT_number             15
_space_group_name_H-M_alt          'C 1 2/c 1'
_space_group_name_Hall             '-C 2yc'
loop_
  _space_group_symop_operation_xyz
 'x, y, z'
 '-x, y, -z+1/2'
 'x+1/2, y+1/2, z'
 '-x+1/2, y+1/2, -z+1/2'
 '-x, -y, -z'
 'x, -y, z-1/2'
 '-x+1/2, -y+1/2, -z'
 'x+1/2, -y+1/2, z-1/2'

_cell_length_a                     38.7143(4)
_cell_length_b                     11.06422(11)
_cell_length_c                     18.64152(18)
_cell_angle_alpha                  90
_cell_angle_beta                   94.3975(8)
_cell_angle_gamma                  90
_cell_volume                       7961.47(14)
_cell_formula_units_Z              8
_cell_measurement_reflns_used      37210
_cell_measurement_temperature      100.01(10)
_cell_measurement_theta_max        77.1330
_cell_measurement_theta_min        4.1400
_shelx_estimated_absorpt_T_max     ?
_shelx_estimated_absorpt_T_min     ?
_exptl_absorpt_coefficient_mu      3.855
_exptl_absorpt_correction_T_max    1.000
_exptl_absorpt_correction_T_min    0.926
_exptl_absorpt_correction_type     gaussian
_exptl_absorpt_process_details
;
CrysAlisPro 1.171.40.69a (Rigaku Oxford Diffraction, 2020)
Numerical absorption correction based on gaussian integration over
			a multifaceted crystal model
Empirical absorption correction using spherical harmonics,
 implemented in SCALE3 ABSPACK scaling algorithm.
;
_exptl_absorpt_special_details     ?
_exptl_crystal_colour              colourless
_exptl_crystal_colour_primary      colourless
_exptl_crystal_density_diffrn      1.263
_exptl_crystal_density_meas        ?
_exptl_crystal_density_method      ?
_exptl_crystal_description         plate
_exptl_crystal_F_000               3232
loop_
  _exptl_crystal_face_index_h
  _exptl_crystal_face_index_k
  _exptl_crystal_face_index_l
  _exptl_crystal_face_perp_dist
 -1 -5 -9 0.0194
 3 7 2 0.0114
 -1 -1 12 0.0211
 25 0 0 0.0054
 25 0 0 0.0054
 -25 0 0 0.0054
 0 -7 0 0.0161

_exptl_crystal_size_max            0.065
_exptl_crystal_size_mid            0.03
_exptl_crystal_size_min            0.011
loop_
  _exptl_oxdiff_crystal_face_indexfrac_h
  _exptl_oxdiff_crystal_face_indexfrac_k
  _exptl_oxdiff_crystal_face_indexfrac_l
  _exptl_oxdiff_crystal_face_x
  _exptl_oxdiff_crystal_face_y
  _exptl_oxdiff_crystal_face_z
 -1.4192 -4.6719 -9.0891 0.0026 0.9285 -0.3714
 2.5848 7.0558 1.7964 -0.0012 -0.9487 -0.3162
 -0.7876 -0.9150 11.9921 -0.0026 -0.3417 0.9398
 25.0612 -0.1065 -0.1184 -0.9947 -0.1026 -0.0010
 25.0847 -0.0535 -0.2919 -0.9946 -0.1026 -0.0171
 -25.0847 0.0535 0.2919 0.9946 0.1026 0.0171
 -0.3577 -7.1822 -0.1265 -0.0918 0.8898 0.4471

_exptl_transmission_factor_max     ?
_exptl_transmission_factor_min     ?
_diffrn_reflns_av_R_equivalents    0.0654
_diffrn_reflns_av_unetI/netI       0.0281
_diffrn_reflns_Laue_measured_fraction_full  1.000
_diffrn_reflns_Laue_measured_fraction_max  1.000
_diffrn_reflns_limit_h_max         46
_diffrn_reflns_limit_h_min         -45
_diffrn_reflns_limit_k_max         13
_diffrn_reflns_limit_k_min         -13
_diffrn_reflns_limit_l_max         22
_diffrn_reflns_limit_l_min         -21
_diffrn_reflns_number              58215
_diffrn_reflns_point_group_measured_fraction_full  1.000
_diffrn_reflns_point_group_measured_fraction_max  1.000
_diffrn_reflns_theta_full          67.684
_diffrn_reflns_theta_max           68.243
_diffrn_reflns_theta_min           4.157
_diffrn_ambient_environment        N~2~
_diffrn_ambient_temperature        100.01(10)
_diffrn_detector                   'Hybrid Pixel Array Detector'
_diffrn_detector_area_resol_mean   5.8140
_diffrn_measured_fraction_theta_full  1.000
_diffrn_measured_fraction_theta_max  1.000
_diffrn_measurement_details
;
List of Runs (angles in degrees, time in seconds):

  # Type    Start    End  Width  t~exp~   \w     \q     \k     \f   Frames
--------------------------------------------------------------------------
  1  \w    -89.00  32.00   0.50   15.00    --    0.00 -38.00-120.00  242
  2  \w    -37.00  89.00   0.50   15.00    --    0.00  82.00   0.00  252
  3  \w    -32.00  89.00   0.50   15.00    --    0.00  38.00 120.00  242
  4  \w     71.00 191.00   0.50   55.00    --  101.90  45.00 -90.00  240
  5  \w     64.00 191.00   0.50   55.00    --  101.90  82.00 120.00  254
  6  \w     71.00 191.00   0.50   55.00    --  101.90  45.00 -60.00  240
  7  \w     65.00 191.00   0.50   55.00    --  101.90  30.00  90.00  252
  8  \w     12.00 132.00   0.50   55.00    --  101.90 -45.00  90.00  240
  9  \w     71.00 191.00   0.50   55.00    --  101.90  45.00 -30.00  240
 10  \w     12.00 132.00   0.50   55.00    --  101.90 -61.00 -60.00  240
 11  \w     12.00 132.00   0.50   55.00    --  101.90 -61.00 150.00  240
 12  \w     12.00 139.00   0.50   55.00    --  101.90 -82.00-150.00  254
 13  \w     65.00 191.00   0.50   55.00    --  101.90  30.00  60.00  252
 14  \w     12.00 191.00   0.50   55.00    --  101.90 -15.00 120.00  358
 15  \w     12.00 132.00   0.50   55.00    --  101.90 -61.00-150.00  240
 16  \w    -30.00  89.00   0.50   15.00    --    0.00  57.00-180.00  238
 17  \w    -32.00  89.00   0.50   15.00    --    0.00  38.00 -60.00  242
 18  \w    -37.00  89.00   0.50   15.00    --    0.00  82.00 -60.00  252
;
_diffrn_measurement_device         'four-circle diffractometer'
_diffrn_measurement_device_type    'XtaLAB AFC12 (RINC): Kappa dual home/near'
_diffrn_measurement_method         '\w scans'
_diffrn_orient_matrix_type        
 'CrysAlisPro convention (1999,Acta A55,543-557)'
_diffrn_orient_matrix_UB_11        -0.0396368000
_diffrn_orient_matrix_UB_12        0.0147814000
_diffrn_orient_matrix_UB_13        -0.0016899000
_diffrn_orient_matrix_UB_21        -0.0047971000
_diffrn_orient_matrix_UB_22        -0.1229725000
_diffrn_orient_matrix_UB_23        -0.0381949000
_diffrn_orient_matrix_UB_31        0.0000368000
_diffrn_orient_matrix_UB_32        -0.0635509000
_diffrn_orient_matrix_UB_33        0.0735207000
_diffrn_radiation_monochromator    mirror
_diffrn_radiation_probe            x-ray
_diffrn_radiation_type             'Cu K\a'
_diffrn_radiation_wavelength       1.54184
_diffrn_source                     'micro-focus sealed X-ray tube'
_diffrn_source_type                'Rigaku (Cu) X-ray Source'
_reflns_Friedel_coverage           0.000
_reflns_Friedel_fraction_full      .
_reflns_Friedel_fraction_max       .
_reflns_number_gt                  6781
_reflns_number_total               7298
_reflns_odcompleteness_completeness  100.00
_reflns_odcompleteness_iscentric   1
_reflns_odcompleteness_theta       68.13
_reflns_special_details
;
 Reflections were merged by SHELXL according to the crystal
 class for the calculation of statistics and refinement.
 
 _reflns_Friedel_fraction is defined as the number of unique
 Friedel pairs measured divided by the number that would be
 possible theoretically, ignoring centric projections and
 systematic absences.
;
_reflns_threshold_expression       'I > 2\s(I)'
_computing_cell_refinement         'CrysAlisPro 1.171.40.69a (Rigaku OD, 2020)'
_computing_data_collection         'CrysAlisPro 1.171.40.69a (Rigaku OD, 2020)'
_computing_data_reduction          'CrysAlisPro 1.171.40.69a (Rigaku OD, 2020)'
_computing_molecular_graphics      'Olex2 1.3-alpha (Dolomanov et al., 2009)'
_computing_publication_material    'Olex2 1.3-alpha (Dolomanov et al., 2009)'
_computing_structure_refinement    'SHELXL 2014/7 (Sheldrick, 2015)'
_computing_structure_solution      'SHELXT  (Sheldrick, 2015)'
_refine_diff_density_max           0.919
_refine_diff_density_min           -0.712
_refine_diff_density_rms           0.066
_refine_ls_extinction_coef         .
_refine_ls_extinction_method       none
_refine_ls_goodness_of_fit_ref     1.053
_refine_ls_hydrogen_treatment      mixed
_refine_ls_matrix_type             full
_refine_ls_number_parameters       461
_refine_ls_number_reflns           7298
_refine_ls_number_restraints       0
_refine_ls_R_factor_all            0.0352
_refine_ls_R_factor_gt             0.0329
_refine_ls_restrained_S_all        1.053
_refine_ls_shift/su_max            0.004
_refine_ls_shift/su_mean           0.000
_refine_ls_structure_factor_coef   Fsqd
_refine_ls_weighting_details      
 'w=1/[\s^2^(Fo^2^)+(0.0501P)^2^+12.1936P] where P=(Fo^2^+2Fc^2^)/3'
_refine_ls_weighting_scheme        calc
_refine_ls_wR_factor_gt            0.0870
_refine_ls_wR_factor_ref           0.0884
_refine_special_details            ?
_olex2_refinement_description
;
1. Fixed Uiso
 At 1.2 times of:
  All C(H) groups, All C(H,H) groups, All C(H,H,H,H) groups, All N(H) groups
 At 1.5 times of:
  All C(H,H,H) groups
2. Uiso/Uaniso restraints and constraints
Uanis(C37) = Uanis(C38)
3. Others
 Sof(H8B)=Sof(C21A)=Sof(H21C)=Sof(H21D)=Sof(C22A)=Sof(H22C)=Sof(H22D)=
 Sof(C23A)=Sof(H23C)=Sof(H23D)=Sof(C24A)=Sof(H24C)=Sof(H24D)=Sof(C25A)=
 Sof(H25D)=Sof(H25E)=Sof(H25F)=1-FVAR(1)
 Sof(H8A)=Sof(C21)=Sof(H21A)=Sof(H21B)=Sof(C22)=Sof(H22A)=Sof(H22B)=Sof(C23)=
 Sof(H23A)=Sof(H23B)=Sof(C24)=Sof(H24A)=Sof(H24B)=Sof(C25)=Sof(H25A)=Sof(H25B)=
 Sof(H25C)=FVAR(1)
 Sof(H38C)=Sof(H38D)=Sof(C39A)=Sof(H39D)=Sof(H39E)=Sof(H39F)=1-FVAR(2)
 Sof(H38A)=Sof(H38B)=Sof(C39)=Sof(H39A)=Sof(H39B)=Sof(H39C)=FVAR(2)
4.a Ternary CH refined with riding coordinates:
 N2(H2), C7(H7), C8(H8A), C8(H8B)
4.b Secondary CH2 refined with riding coordinates:
 C1(H1A,H1B), C21(H21A,H21B), C21A(H21C,H21D), C22(H22A,H22B), C22A(H22C,H22D),
  C23(H23A,H23B), C23A(H23C,H23D), C24(H24A,H24B), C24A(H24C,H24D), C33(H33A,
 H33B), C35(H35A,H35B), C36(H36A,H36B), C37(H37A,H37B), C38(H38A,H38B),
 C38(H38C,H38D)
4.c Aromatic/amide H refined with riding coordinates:
 C3(H3), C4(H4), C5(H5), N3(H3A), C28(H28), C29(H29), C30(H30), C31(H31),
 C32(H32)
4.d Idealised Me refined as rotating group:
 C10(H10A,H10B,H10C), C11(H11A,H11B,H11C), C12(H12A,H12B,H12C), C14(H14A,H14B,
 H14C), C15(H15A,H15B,H15C), C16(H16A,H16B,H16C), C18(H18A,H18B,H18C), C19(H19A,
 H19B,H19C), C20(H20A,H20B,H20C), C25(H25A,H25B,H25C), C25A(H25D,H25E,H25F),
 C39(H39A,H39B,H39C), C39A(H39D,H39E,H39F)
;
_atom_sites_solution_hydrogens     mixed
_atom_sites_solution_primary       dual
_atom_sites_solution_secondary     ?
loop_
  _atom_site_label
  _atom_site_type_symbol
  _atom_site_fract_x
  _atom_site_fract_y
  _atom_site_fract_z
  _atom_site_U_iso_or_equiv
  _atom_site_adp_type
  _atom_site_occupancy
  _atom_site_site_symmetry_order
  _atom_site_calc_flag
  _atom_site_refinement_flags_posn
  _atom_site_refinement_flags_adp
  _atom_site_refinement_flags_occupancy
  _atom_site_disorder_assembly
  _atom_site_disorder_group
 Ru1 Ru 0.33624(2) 0.69895(2) 0.40226(2) 0.02035(7) Uani 1 1 d . . . . .
 P1 P 0.34614(2) 0.83857(5) 0.31793(3) 0.02236(12) Uani 1 1 d . . . . .
 O1 O 0.27971(5) 0.57299(17) 0.31299(10) 0.0412(4) Uani 1 1 d . . . . .
 O2 O 0.38358(4) 0.58219(14) 0.41052(8) 0.0259(3) Uani 1 1 d . . . . .
 N1 N 0.36861(5) 0.81284(16) 0.46614(10) 0.0247(4) Uani 1 1 d . . . . .
 N2 N 0.33731(5) 0.60482(17) 0.50642(9) 0.0247(4) Uani 1 1 d . . . . .
 H2 H 0.3376 0.5172 0.4932 0.030 Uiso 1 1 calc R U . . .
 C1 C 0.35936(6) 0.9693(2) 0.37675(12) 0.0288(5) Uani 1 1 d . . . . .
 H1A H 0.3755 1.0215 0.3521 0.035 Uiso 1 1 calc R U . . .
 H1B H 0.3387 1.0179 0.3859 0.035 Uiso 1 1 calc R U . . .
 C2 C 0.37670(6) 0.9261(2) 0.44701(12) 0.0275(5) Uani 1 1 d . . . . .
 C3 C 0.39942(6) 0.9939(2) 0.49153(13) 0.0327(5) Uani 1 1 d . . . . .
 H3 H 0.4057 1.0733 0.4780 0.039 Uiso 1 1 calc R U . . .
 C4 C 0.41286(6) 0.9448(2) 0.55589(13) 0.0341(5) Uani 1 1 d . . . . .
 H4 H 0.4282 0.9911 0.5872 0.041 Uiso 1 1 calc R U . . .
 C5 C 0.40406(6) 0.8280(2) 0.57511(12) 0.0307(5) Uani 1 1 d . . . . .
 H5 H 0.4129 0.7940 0.6196 0.037 Uiso 1 1 calc R U . . .
 C6 C 0.38210(6) 0.7630(2) 0.52780(11) 0.0265(5) Uani 1 1 d . . . . .
 C7 C 0.37397(6) 0.6305(2) 0.53406(12) 0.0276(5) Uani 1 1 d . . . . .
 H7 H 0.3786 0.6016 0.5847 0.033 Uiso 1 1 calc R U . . .
 C8 C 0.39611(6) 0.5587(2) 0.48125(12) 0.0310(5) Uani 1 1 d . . . . .
 H8A H 0.3920 0.4709 0.4901 0.037 Uiso 0.833(5) 1 calc R U P A 1
 H8B H 0.4176 0.6092 0.4842 0.037 Uiso 0.167(5) 1 calc R U P A 2
 C9 C 0.30938(6) 0.9025(2) 0.25765(12) 0.0277(5) Uani 1 1 d . . . . .
 C10 C 0.31625(7) 1.0320(2) 0.23170(13) 0.0360(6) Uani 1 1 d . . . . .
 H10A H 0.3207 1.0852 0.2734 0.054 Uiso 1 1 calc R U . . .
 H10B H 0.2960 1.0611 0.2020 0.054 Uiso 1 1 calc R U . . .
 H10C H 0.3365 1.0318 0.2032 0.054 Uiso 1 1 calc R U . . .
 C11 C 0.30172(7) 0.8204(2) 0.19209(13) 0.0332(5) Uani 1 1 d . . . . .
 H11A H 0.3213 0.8225 0.1619 0.050 Uiso 1 1 calc R U . . .
 H11B H 0.2808 0.8489 0.1642 0.050 Uiso 1 1 calc R U . . .
 H11C H 0.2981 0.7374 0.2083 0.050 Uiso 1 1 calc R U . . .
 C12 C 0.27678(6) 0.9073(2) 0.29974(13) 0.0324(5) Uani 1 1 d . . . . .
 H12A H 0.2700 0.8250 0.3121 0.049 Uiso 1 1 calc R U . . .
 H12B H 0.2579 0.9457 0.2700 0.049 Uiso 1 1 calc R U . . .
 H12C H 0.2817 0.9543 0.3439 0.049 Uiso 1 1 calc R U . . .
 C13 C 0.38503(6) 0.8110(2) 0.26530(13) 0.0297(5) Uani 1 1 d . . . . .
 C14 C 0.41637(7) 0.7997(2) 0.32062(14) 0.0358(6) Uani 1 1 d . . . . .
 H14A H 0.4206 0.8775 0.3447 0.054 Uiso 1 1 calc R U . . .
 H14B H 0.4368 0.7762 0.2961 0.054 Uiso 1 1 calc R U . . .
 H14C H 0.4116 0.7381 0.3563 0.054 Uiso 1 1 calc R U . . .
 C15 C 0.38046(7) 0.6888(2) 0.22657(14) 0.0339(6) Uani 1 1 d . . . . .
 H15A H 0.3753 0.6262 0.2613 0.051 Uiso 1 1 calc R U . . .
 H15B H 0.4019 0.6680 0.2045 0.051 Uiso 1 1 calc R U . . .
 H15C H 0.3613 0.6943 0.1892 0.051 Uiso 1 1 calc R U . . .
 C16 C 0.39294(7) 0.9093(3) 0.21108(14) 0.0379(6) Uani 1 1 d . . . . .
 H16A H 0.3749 0.9092 0.1712 0.057 Uiso 1 1 calc R U . . .
 H16B H 0.4155 0.8932 0.1925 0.057 Uiso 1 1 calc R U . . .
 H16C H 0.3935 0.9883 0.2349 0.057 Uiso 1 1 calc R U . . .
 C17 C 0.30972(6) 0.6133(2) 0.55871(12) 0.0286(5) Uani 1 1 d . . . . .
 C18 C 0.30874(7) 0.7403(2) 0.59015(13) 0.0337(5) Uani 1 1 d . . . . .
 H18A H 0.3302 0.7557 0.6201 0.050 Uiso 1 1 calc R U . . .
 H18B H 0.2889 0.7474 0.6196 0.050 Uiso 1 1 calc R U . . .
 H18C H 0.3064 0.7995 0.5510 0.050 Uiso 1 1 calc R U . . .
 C19 C 0.27556(7) 0.5827(2) 0.51660(13) 0.0350(5) Uani 1 1 d . . . . .
 H19A H 0.2704 0.6439 0.4793 0.052 Uiso 1 1 calc R U . . .
 H19B H 0.2569 0.5815 0.5494 0.052 Uiso 1 1 calc R U . . .
 H19C H 0.2773 0.5032 0.4941 0.052 Uiso 1 1 calc R U . . .
 C20 C 0.31697(7) 0.5201(2) 0.61907(13) 0.0360(6) Uani 1 1 d . . . . .
 H20A H 0.3190 0.4395 0.5980 0.054 Uiso 1 1 calc R U . . .
 H20B H 0.2979 0.5206 0.6507 0.054 Uiso 1 1 calc R U . . .
 H20C H 0.3386 0.5408 0.6470 0.054 Uiso 1 1 calc R U . . .
 C21 C 0.43500(8) 0.5799(3) 0.49447(15) 0.0356(8) Uani 0.833(5) 1 d . . P A 1
 H21A H 0.4464 0.5401 0.4550 0.043 Uiso 0.833(5) 1 calc R U P A 1
 H21B H 0.4392 0.6678 0.4902 0.043 Uiso 0.833(5) 1 calc R U P A 1
 C21A C 0.4091(6) 0.454(2) 0.5062(13) 0.072(7) Uiso 0.167(5) 1 d . . P A 2
 H21C H 0.4185 0.4096 0.4660 0.087 Uiso 0.167(5) 1 calc R U P A 2
 H21D H 0.3901 0.4054 0.5239 0.087 Uiso 0.167(5) 1 calc R U P A 2
 C22 C 0.45324(10) 0.5379(4) 0.56480(18) 0.0490(10) Uani 0.833(5) 1 d . . P A
 1
 H22A H 0.4757 0.5804 0.5722 0.059 Uiso 0.833(5) 1 calc R U P A 1
 H22B H 0.4391 0.5613 0.6046 0.059 Uiso 0.833(5) 1 calc R U P A 1
 C22A C 0.4391(3) 0.4689(12) 0.5696(6) 0.018(3) Uiso 0.167(5) 1 d . . P A 2
 H22C H 0.4339 0.4021 0.6024 0.021 Uiso 0.167(5) 1 calc R U P A 2
 H22D H 0.4319 0.5431 0.5942 0.021 Uiso 0.167(5) 1 calc R U P A 2
 C23 C 0.45953(11) 0.4064(4) 0.5685(2) 0.0602(12) Uani 0.833(5) 1 d . . P A 1
 H23A H 0.4719 0.3823 0.5262 0.072 Uiso 0.833(5) 1 calc R U P A 1
 H23B H 0.4369 0.3645 0.5650 0.072 Uiso 0.833(5) 1 calc R U P A 1
 C23A C 0.4821(3) 0.4770(11) 0.5802(6) 0.018(3) Uiso 0.167(5) 1 d . . P A 2
 H23C H 0.4919 0.4408 0.5377 0.021 Uiso 0.167(5) 1 calc R U P A 2
 H23D H 0.4891 0.5630 0.5828 0.021 Uiso 0.167(5) 1 calc R U P A 2
 C24 C 0.48070(12) 0.3624(5) 0.6373(2) 0.0586(12) Uani 0.833(5) 1 d . . P A 1
 H24A H 0.5034 0.4040 0.6417 0.070 Uiso 0.833(5) 1 calc R U P A 1
 H24B H 0.4682 0.3832 0.6800 0.070 Uiso 0.833(5) 1 calc R U P A 1
 C24A C 0.4969(5) 0.4125(19) 0.6473(11) 0.045(5) Uiso 0.167(5) 1 d . . P A 2
 H24C H 0.5224 0.4066 0.6468 0.054 Uiso 0.167(5) 1 calc R U P A 2
 H24D H 0.4915 0.4588 0.6905 0.054 Uiso 0.167(5) 1 calc R U P A 2
 C25 C 0.48625(12) 0.2290(6) 0.6349(3) 0.0709(14) Uani 0.833(5) 1 d . . P A 1
 H25A H 0.5011 0.2095 0.5963 0.106 Uiso 0.833(5) 1 calc R U P A 1
 H25B H 0.4639 0.1882 0.6258 0.106 Uiso 0.833(5) 1 calc R U P A 1
 H25C H 0.4974 0.2018 0.6810 0.106 Uiso 0.833(5) 1 calc R U P A 1
 C25A C 0.4814(6) 0.287(2) 0.6500(13) 0.042(5) Uiso 0.167(5) 1 d . . P A 2
 H25D H 0.4664 0.2726 0.6060 0.063 Uiso 0.167(5) 1 calc R U P A 2
 H25E H 0.4677 0.2807 0.6919 0.063 Uiso 0.167(5) 1 calc R U P A 2
 H25F H 0.5000 0.2270 0.6538 0.063 Uiso 0.167(5) 1 calc R U P A 2
 C26 C 0.30327(6) 0.6163(2) 0.34761(12) 0.0287(5) Uani 1 1 d . . . . .
 O3 O 0.39441(7) 0.2869(3) 0.22570(13) 0.0728(8) Uani 1 1 d . . . . .
 N3 N 0.37393(5) 0.39566(18) 0.31578(10) 0.0305(4) Uani 1 1 d . . . . .
 H3A H 0.3786 0.4488 0.3503 0.037 Uiso 1 1 calc R U . . .
 C27 C 0.32550(7) 0.2914(2) 0.37059(13) 0.0305(5) Uani 1 1 d . . . . .
 C28 C 0.29107(7) 0.2556(2) 0.36741(13) 0.0364(6) Uani 1 1 d . . . . .
 H28 H 0.2766 0.2702 0.3248 0.044 Uiso 1 1 calc R U . . .
 C29 C 0.27747(8) 0.1990(2) 0.42525(15) 0.0411(6) Uani 1 1 d . . . . .
 H29 H 0.2539 0.1738 0.4219 0.049 Uiso 1 1 calc R U . . .
 C30 C 0.29831(8) 0.1790(3) 0.48807(15) 0.0414(6) Uani 1 1 d . . . . .
 H30 H 0.2891 0.1404 0.5279 0.050 Uiso 1 1 calc R U . . .
 C31 C 0.33235(8) 0.2154(2) 0.49236(14) 0.0385(6) Uani 1 1 d . . . . .
 H31 H 0.3466 0.2026 0.5355 0.046 Uiso 1 1 calc R U . . .
 C32 C 0.34609(7) 0.2712(2) 0.43362(13) 0.0332(5) Uani 1 1 d . . . . .
 H32 H 0.3697 0.2954 0.4369 0.040 Uiso 1 1 calc R U . . .
 C33 C 0.33923(7) 0.3470(2) 0.30452(12) 0.0313(5) Uani 1 1 d . . . . .
 H33A H 0.3390 0.2848 0.2663 0.038 Uiso 1 1 calc R U . . .
 H33B H 0.3234 0.4127 0.2870 0.038 Uiso 1 1 calc R U . . .
 C34 C 0.39883(8) 0.3613(3) 0.27492(14) 0.0426(6) Uani 1 1 d . . . . .
 C35 C 0.43393(7) 0.4174(3) 0.29205(15) 0.0446(7) Uani 1 1 d . . . . .
 H35A H 0.4334 0.4685 0.3355 0.054 Uiso 1 1 calc R U . . .
 H35B H 0.4397 0.4699 0.2516 0.054 Uiso 1 1 calc R U . . .
 C36 C 0.46185(9) 0.3209(3) 0.30484(19) 0.0578(8) Uani 1 1 d . . . . .
 H36A H 0.4621 0.2700 0.2612 0.069 Uiso 1 1 calc R U . . .
 H36B H 0.4847 0.3610 0.3122 0.069 Uiso 1 1 calc R U . . .
 C37 C 0.45696(14) 0.2412(5) 0.3679(3) 0.0942(10) Uani 1 1 d . . . . .
 H37A H 0.4356 0.1928 0.3581 0.113 Uiso 1 1 calc R U . . .
 H37B H 0.4540 0.2921 0.4107 0.113 Uiso 1 1 calc R U . . .
 C38 C 0.48868(14) 0.1531(5) 0.3847(3) 0.0942(10) Uani 1 1 d . . . . .
 H38A H 0.4906 0.1008 0.3421 0.113 Uiso 0.544(10) 1 calc R U P B 3
 H38B H 0.5100 0.2028 0.3904 0.113 Uiso 0.544(10) 1 calc R U P B 3
 H38C H 0.5104 0.2010 0.3868 0.113 Uiso 0.456(10) 1 calc R U P B 4
 H38D H 0.4868 0.1165 0.4327 0.113 Uiso 0.456(10) 1 calc R U P B 4
 C39 C 0.4880(2) 0.0790(8) 0.4447(5) 0.089(3) Uani 0.544(10) 1 d . . P B 3
 H39A H 0.4868 0.1289 0.4878 0.133 Uiso 0.544(10) 1 calc R U P B 3
 H39B H 0.5091 0.0297 0.4493 0.133 Uiso 0.544(10) 1 calc R U P B 3
 H39C H 0.4677 0.0261 0.4392 0.133 Uiso 0.544(10) 1 calc R U P B 3
 C39A C 0.4907(4) 0.0693(14) 0.3389(8) 0.131(6) Uiso 0.456(10) 1 d . . P B 4
 H39D H 0.4681 0.0300 0.3303 0.196 Uiso 0.456(10) 1 calc R U P B 4
 H39E H 0.5079 0.0096 0.3573 0.196 Uiso 0.456(10) 1 calc R U P B 4
 H39F H 0.4978 0.1033 0.2937 0.196 Uiso 0.456(10) 1 calc R U P B 4
 H H 0.3067(7) 0.778(3) 0.4121(15) 0.036(7) Uiso 1 1 d . . . . .

loop_
  _atom_site_aniso_label
  _atom_site_aniso_U_11
  _atom_site_aniso_U_22
  _atom_site_aniso_U_33
  _atom_site_aniso_U_23
  _atom_site_aniso_U_13
  _atom_site_aniso_U_12
 Ru1 0.02919(11) 0.01829(11) 0.01356(10) -0.00005(5) 0.00148(7) -0.00098(6)
 P1 0.0314(3) 0.0203(3) 0.0154(3) 0.0012(2) 0.0025(2) -0.0010(2)
 O1 0.0412(10) 0.0365(10) 0.0435(11) -0.0038(8) -0.0121(8) -0.0087(8)
 O2 0.0348(8) 0.0281(8) 0.0145(7) -0.0018(6) 0.0004(6) 0.0050(6)
 N1 0.0341(10) 0.0241(10) 0.0161(9) -0.0012(7) 0.0036(7) 0.0002(7)
 N2 0.0373(10) 0.0208(9) 0.0163(8) 0.0010(7) 0.0031(7) 0.0008(8)
 C1 0.0418(13) 0.0204(11) 0.0242(11) -0.0002(9) 0.0018(9) -0.0029(9)
 C2 0.0353(12) 0.0241(11) 0.0239(11) -0.0042(9) 0.0062(9) -0.0036(9)
 C3 0.0418(13) 0.0280(12) 0.0286(12) -0.0067(10) 0.0049(10) -0.0081(10)
 C4 0.0380(13) 0.0389(14) 0.0253(12) -0.0122(10) 0.0022(10) -0.0079(11)
 C5 0.0365(13) 0.0389(13) 0.0164(11) -0.0048(10) 0.0008(9) 0.0009(10)
 C6 0.0345(12) 0.0291(12) 0.0166(10) -0.0032(9) 0.0056(9) 0.0012(10)
 C7 0.0389(12) 0.0277(12) 0.0160(10) 0.0000(9) 0.0006(9) 0.0036(10)
 C8 0.0419(13) 0.0314(13) 0.0191(11) -0.0021(9) -0.0008(9) 0.0093(10)
 C9 0.0375(12) 0.0242(11) 0.0216(11) 0.0032(9) 0.0030(9) 0.0005(9)
 C10 0.0469(14) 0.0300(13) 0.0312(13) 0.0124(10) 0.0037(11) 0.0040(11)
 C11 0.0383(13) 0.0387(14) 0.0221(12) 0.0028(10) -0.0014(10) 0.0015(10)
 C12 0.0346(12) 0.0349(13) 0.0280(12) 0.0056(10) 0.0040(10) 0.0064(10)
 C13 0.0341(13) 0.0332(13) 0.0222(12) 0.0032(9) 0.0057(10) -0.0005(9)
 C14 0.0311(13) 0.0473(16) 0.0297(13) 0.0052(11) 0.0070(10) -0.0032(10)
 C15 0.0425(14) 0.0349(14) 0.0250(12) -0.0002(10) 0.0082(11) 0.0072(10)
 C16 0.0426(14) 0.0412(15) 0.0312(13) 0.0090(11) 0.0118(11) -0.0018(11)
 C17 0.0430(13) 0.0249(12) 0.0188(11) 0.0012(9) 0.0080(9) -0.0024(10)
 C18 0.0461(14) 0.0282(13) 0.0282(12) -0.0030(10) 0.0125(10) 0.0009(11)
 C19 0.0443(14) 0.0340(13) 0.0277(12) 0.0011(10) 0.0094(10) -0.0072(11)
 C20 0.0569(16) 0.0301(13) 0.0220(11) 0.0043(10) 0.0102(11) -0.0023(11)
 C21 0.0352(16) 0.0481(19) 0.0221(14) -0.0106(13) -0.0061(11) 0.0157(13)
 C22 0.051(2) 0.062(3) 0.0325(18) -0.0107(16) -0.0076(15) 0.0194(19)
 C23 0.064(3) 0.071(3) 0.045(2) 0.0014(19) -0.0019(18) 0.008(2)
 C24 0.056(3) 0.073(3) 0.047(2) 0.011(2) 0.0073(18) 0.016(2)
 C25 0.045(2) 0.078(4) 0.088(4) 0.014(3) -0.001(2) -0.001(2)
 C26 0.0405(13) 0.0234(11) 0.0226(11) 0.0042(9) 0.0055(10) 0.0040(10)
 O3 0.0636(15) 0.100(2) 0.0549(15) -0.0507(14) 0.0070(12) 0.0118(13)
 N3 0.0466(12) 0.0255(10) 0.0201(9) -0.0032(8) 0.0070(8) 0.0027(8)
 C27 0.0492(15) 0.0203(12) 0.0228(12) -0.0020(9) 0.0088(10) 0.0069(9)
 C28 0.0469(15) 0.0365(14) 0.0262(12) 0.0021(11) 0.0057(10) 0.0103(11)
 C29 0.0484(16) 0.0424(16) 0.0343(15) 0.0007(11) 0.0139(12) 0.0032(11)
 C30 0.0602(18) 0.0405(15) 0.0259(13) 0.0040(11) 0.0178(12) 0.0058(13)
 C31 0.0617(18) 0.0333(14) 0.0208(12) 0.0008(10) 0.0044(11) 0.0068(12)
 C32 0.0501(15) 0.0265(12) 0.0233(12) -0.0022(10) 0.0054(10) 0.0034(11)
 C33 0.0510(15) 0.0241(12) 0.0189(11) -0.0005(9) 0.0032(10) 0.0014(10)
 C34 0.0534(16) 0.0497(17) 0.0250(13) -0.0083(12) 0.0049(11) 0.0128(13)
 C35 0.0501(16) 0.0550(18) 0.0301(14) -0.0038(12) 0.0116(11) 0.0068(13)
 C36 0.0510(18) 0.070(2) 0.053(2) -0.0045(16) 0.0091(15) 0.0133(16)
 C37 0.110(3) 0.080(2) 0.091(2) 0.0119(19) -0.006(2) 0.018(2)
 C38 0.110(3) 0.080(2) 0.091(2) 0.0119(19) -0.006(2) 0.018(2)
 C39 0.073(5) 0.073(5) 0.120(8) 0.028(5) 0.006(5) 0.011(4)

_geom_special_details
;
 All esds (except the esd in the dihedral angle between two l.s. planes)
 are estimated using the full covariance matrix.  The cell esds are taken
 into account individually in the estimation of esds in distances, angles
 and torsion angles; correlations between esds in cell parameters are only
 used when they are defined by crystal symmetry.  An approximate (isotropic)
 treatment of cell esds is used for estimating esds involving l.s. planes.
;
loop_
  _geom_bond_atom_site_label_1
  _geom_bond_atom_site_label_2
  _geom_bond_distance
  _geom_bond_site_symmetry_2
  _geom_bond_publ_flag
 Ru1 P1 2.2576(5) . ?
 Ru1 O2 2.2380(15) . ?
 Ru1 N1 2.0850(19) . ?
 Ru1 N2 2.2010(17) . ?
 Ru1 C26 1.818(2) . ?
 Ru1 H 1.47(3) . ?
 P1 C1 1.863(2) . ?
 P1 C9 1.882(2) . ?
 P1 C13 1.884(2) . ?
 O1 C26 1.178(3) . ?
 O2 C8 1.394(3) . ?
 N1 C2 1.346(3) . ?
 N1 C6 1.344(3) . ?
 N2 H2 1.0000 . ?
 N2 C7 1.500(3) . ?
 N2 C17 1.503(3) . ?
 C1 H1A 0.9900 . ?
 C1 H1B 0.9900 . ?
 C1 C2 1.503(3) . ?
 C2 C3 1.384(3) . ?
 C3 H3 0.9500 . ?
 C3 C4 1.382(4) . ?
 C4 H4 0.9500 . ?
 C4 C5 1.390(4) . ?
 C5 H5 0.9500 . ?
 C5 C6 1.380(3) . ?
 C6 C7 1.505(3) . ?
 C7 H7 1.0000 . ?
 C7 C8 1.570(3) . ?
 C8 H8A 1.0000 . ?
 C8 H8B 1.0000 . ?
 C8 C21 1.525(4) . ?
 C8 C21A 1.33(2) . ?
 C9 C10 1.542(3) . ?
 C9 C11 1.533(3) . ?
 C9 C12 1.537(3) . ?
 C10 H10A 0.9800 . ?
 C10 H10B 0.9800 . ?
 C10 H10C 0.9800 . ?
 C11 H11A 0.9800 . ?
 C11 H11B 0.9800 . ?
 C11 H11C 0.9800 . ?
 C12 H12A 0.9800 . ?
 C12 H12B 0.9800 . ?
 C12 H12C 0.9800 . ?
 C13 C14 1.536(4) . ?
 C13 C15 1.537(3) . ?
 C13 C16 1.532(3) . ?
 C14 H14A 0.9800 . ?
 C14 H14B 0.9800 . ?
 C14 H14C 0.9800 . ?
 C15 H15A 0.9800 . ?
 C15 H15B 0.9800 . ?
 C15 H15C 0.9800 . ?
 C16 H16A 0.9800 . ?
 C16 H16B 0.9800 . ?
 C16 H16C 0.9800 . ?
 C17 C18 1.525(3) . ?
 C17 C19 1.523(3) . ?
 C17 C20 1.536(3) . ?
 C18 H18A 0.9800 . ?
 C18 H18B 0.9800 . ?
 C18 H18C 0.9800 . ?
 C19 H19A 0.9800 . ?
 C19 H19B 0.9800 . ?
 C19 H19C 0.9800 . ?
 C20 H20A 0.9800 . ?
 C20 H20B 0.9800 . ?
 C20 H20C 0.9800 . ?
 C21 H21A 0.9900 . ?
 C21 H21B 0.9900 . ?
 C21 C22 1.514(4) . ?
 C21A H21C 0.9900 . ?
 C21A H21D 0.9900 . ?
 C21A C22A 1.60(3) . ?
 C22 H22A 0.9900 . ?
 C22 H22B 0.9900 . ?
 C22 C23 1.476(6) . ?
 C22A H22C 0.9900 . ?
 C22A H22D 0.9900 . ?
 C22A C23A 1.664(16) . ?
 C23 H23A 0.9900 . ?
 C23 H23B 0.9900 . ?
 C23 C24 1.547(6) . ?
 C23A H23C 0.9900 . ?
 C23A H23D 0.9900 . ?
 C23A C24A 1.51(2) . ?
 C24 H24A 0.9900 . ?
 C24 H24B 0.9900 . ?
 C24 C25 1.492(8) . ?
 C24A H24C 0.9900 . ?
 C24A H24D 0.9900 . ?
 C24A C25A 1.51(3) . ?
 C25 H25A 0.9800 . ?
 C25 H25B 0.9800 . ?
 C25 H25C 0.9800 . ?
 C25A H25D 0.9800 . ?
 C25A H25E 0.9800 . ?
 C25A H25F 0.9800 . ?
 O3 C34 1.235(3) . ?
 N3 H3A 0.8800 . ?
 N3 C33 1.448(3) . ?
 N3 C34 1.329(3) . ?
 C27 C28 1.387(4) . ?
 C27 C32 1.387(4) . ?
 C27 C33 1.509(3) . ?
 C28 H28 0.9500 . ?
 C28 C29 1.386(4) . ?
 C29 H29 0.9500 . ?
 C29 C30 1.388(4) . ?
 C30 H30 0.9500 . ?
 C30 C31 1.375(4) . ?
 C31 H31 0.9500 . ?
 C31 C32 1.397(4) . ?
 C32 H32 0.9500 . ?
 C33 H33A 0.9900 . ?
 C33 H33B 0.9900 . ?
 C34 C35 1.506(4) . ?
 C35 H35A 0.9900 . ?
 C35 H35B 0.9900 . ?
 C35 C36 1.525(4) . ?
 C36 H36A 0.9900 . ?
 C36 H36B 0.9900 . ?
 C36 C37 1.493(6) . ?
 C37 H37A 0.9900 . ?
 C37 H37B 0.9900 . ?
 C37 C38 1.580(7) . ?
 C38 H38A 0.9900 . ?
 C38 H38B 0.9900 . ?
 C38 H38C 0.9900 . ?
 C38 H38D 0.9900 . ?
 C38 C39 1.389(9) . ?
 C38 C39A 1.267(15) . ?
 C39 H39A 0.9800 . ?
 C39 H39B 0.9800 . ?
 C39 H39C 0.9800 . ?
 C39A H39D 0.9800 . ?
 C39A H39E 0.9800 . ?
 C39A H39F 0.9800 . ?

loop_
  _geom_angle_atom_site_label_1
  _geom_angle_atom_site_label_2
  _geom_angle_atom_site_label_3
  _geom_angle
  _geom_angle_site_symmetry_1
  _geom_angle_site_symmetry_3
  _geom_angle_publ_flag
 P1 Ru1 H 81.5(11) . . ?
 O2 Ru1 P1 105.13(4) . . ?
 O2 Ru1 H 168.8(11) . . ?
 N1 Ru1 P1 81.81(5) . . ?
 N1 Ru1 O2 81.74(7) . . ?
 N1 Ru1 N2 79.18(7) . . ?
 N1 Ru1 H 90.4(11) . . ?
 N2 Ru1 P1 160.97(5) . . ?
 N2 Ru1 O2 72.92(6) . . ?
 N2 Ru1 H 97.8(11) . . ?
 C26 Ru1 P1 95.93(7) . . ?
 C26 Ru1 O2 106.53(8) . . ?
 C26 Ru1 N1 171.72(9) . . ?
 C26 Ru1 N2 102.79(9) . . ?
 C26 Ru1 H 81.4(11) . . ?
 C1 P1 Ru1 100.08(7) . . ?
 C1 P1 C9 102.75(11) . . ?
 C1 P1 C13 103.75(11) . . ?
 C9 P1 Ru1 120.78(7) . . ?
 C9 P1 C13 110.36(10) . . ?
 C13 P1 Ru1 115.91(8) . . ?
 C8 O2 Ru1 113.36(13) . . ?
 C2 N1 Ru1 123.58(15) . . ?
 C6 N1 Ru1 114.70(15) . . ?
 C6 N1 C2 121.7(2) . . ?
 Ru1 N2 H2 104.0 . . ?
 C7 N2 Ru1 99.59(12) . . ?
 C7 N2 H2 104.0 . . ?
 C7 N2 C17 117.79(17) . . ?
 C17 N2 Ru1 125.21(14) . . ?
 C17 N2 H2 104.0 . . ?
 P1 C1 H1A 109.5 . . ?
 P1 C1 H1B 109.5 . . ?
 H1A C1 H1B 108.1 . . ?
 C2 C1 P1 110.50(16) . . ?
 C2 C1 H1A 109.5 . . ?
 C2 C1 H1B 109.5 . . ?
 N1 C2 C1 115.4(2) . . ?
 N1 C2 C3 119.8(2) . . ?
 C3 C2 C1 124.8(2) . . ?
 C2 C3 H3 120.4 . . ?
 C4 C3 C2 119.1(2) . . ?
 C4 C3 H3 120.4 . . ?
 C3 C4 H4 119.8 . . ?
 C3 C4 C5 120.4(2) . . ?
 C5 C4 H4 119.8 . . ?
 C4 C5 H5 120.9 . . ?
 C6 C5 C4 118.1(2) . . ?
 C6 C5 H5 120.9 . . ?
 N1 C6 C5 120.9(2) . . ?
 N1 C6 C7 113.32(19) . . ?
 C5 C6 C7 125.5(2) . . ?
 N2 C7 C6 110.86(18) . . ?
 N2 C7 H7 111.2 . . ?
 N2 C7 C8 103.67(18) . . ?
 C6 C7 H7 111.2 . . ?
 C6 C7 C8 108.46(19) . . ?
 C8 C7 H7 111.2 . . ?
 O2 C8 C7 109.38(18) . . ?
 O2 C8 H8A 106.8 . . ?
 O2 C8 H8B 100.1 . . ?
 O2 C8 C21 113.1(2) . . ?
 C7 C8 H8A 106.8 . . ?
 C7 C8 H8B 100.1 . . ?
 C21 C8 C7 113.6(2) . . ?
 C21 C8 H8A 106.8 . . ?
 C21A C8 O2 126.0(11) . . ?
 C21A C8 C7 115.5(11) . . ?
 C21A C8 H8B 100.1 . . ?
 C10 C9 P1 113.32(17) . . ?
 C11 C9 P1 110.16(16) . . ?
 C11 C9 C10 109.13(19) . . ?
 C11 C9 C12 108.1(2) . . ?
 C12 C9 P1 108.73(15) . . ?
 C12 C9 C10 107.2(2) . . ?
 C9 C10 H10A 109.5 . . ?
 C9 C10 H10B 109.5 . . ?
 C9 C10 H10C 109.5 . . ?
 H10A C10 H10B 109.5 . . ?
 H10A C10 H10C 109.5 . . ?
 H10B C10 H10C 109.5 . . ?
 C9 C11 H11A 109.5 . . ?
 C9 C11 H11B 109.5 . . ?
 C9 C11 H11C 109.5 . . ?
 H11A C11 H11B 109.5 . . ?
 H11A C11 H11C 109.5 . . ?
 H11B C11 H11C 109.5 . . ?
 C9 C12 H12A 109.5 . . ?
 C9 C12 H12B 109.5 . . ?
 C9 C12 H12C 109.5 . . ?
 H12A C12 H12B 109.5 . . ?
 H12A C12 H12C 109.5 . . ?
 H12B C12 H12C 109.5 . . ?
 C14 C13 P1 106.58(16) . . ?
 C14 C13 C15 107.5(2) . . ?
 C15 C13 P1 108.63(17) . . ?
 C16 C13 P1 115.90(17) . . ?
 C16 C13 C14 108.3(2) . . ?
 C16 C13 C15 109.7(2) . . ?
 C13 C14 H14A 109.5 . . ?
 C13 C14 H14B 109.5 . . ?
 C13 C14 H14C 109.5 . . ?
 H14A C14 H14B 109.5 . . ?
 H14A C14 H14C 109.5 . . ?
 H14B C14 H14C 109.5 . . ?
 C13 C15 H15A 109.5 . . ?
 C13 C15 H15B 109.5 . . ?
 C13 C15 H15C 109.5 . . ?
 H15A C15 H15B 109.5 . . ?
 H15A C15 H15C 109.5 . . ?
 H15B C15 H15C 109.5 . . ?
 C13 C16 H16A 109.5 . . ?
 C13 C16 H16B 109.5 . . ?
 C13 C16 H16C 109.5 . . ?
 H16A C16 H16B 109.5 . . ?
 H16A C16 H16C 109.5 . . ?
 H16B C16 H16C 109.5 . . ?
 N2 C17 C18 110.28(18) . . ?
 N2 C17 C19 106.50(18) . . ?
 N2 C17 C20 109.54(19) . . ?
 C18 C17 C20 110.22(19) . . ?
 C19 C17 C18 110.9(2) . . ?
 C19 C17 C20 109.3(2) . . ?
 C17 C18 H18A 109.5 . . ?
 C17 C18 H18B 109.5 . . ?
 C17 C18 H18C 109.5 . . ?
 H18A C18 H18B 109.5 . . ?
 H18A C18 H18C 109.5 . . ?
 H18B C18 H18C 109.5 . . ?
 C17 C19 H19A 109.5 . . ?
 C17 C19 H19B 109.5 . . ?
 C17 C19 H19C 109.5 . . ?
 H19A C19 H19B 109.5 . . ?
 H19A C19 H19C 109.5 . . ?
 H19B C19 H19C 109.5 . . ?
 C17 C20 H20A 109.5 . . ?
 C17 C20 H20B 109.5 . . ?
 C17 C20 H20C 109.5 . . ?
 H20A C20 H20B 109.5 . . ?
 H20A C20 H20C 109.5 . . ?
 H20B C20 H20C 109.5 . . ?
 C8 C21 H21A 107.6 . . ?
 C8 C21 H21B 107.6 . . ?
 H21A C21 H21B 107.0 . . ?
 C22 C21 C8 118.8(3) . . ?
 C22 C21 H21A 107.6 . . ?
 C22 C21 H21B 107.6 . . ?
 C8 C21A H21C 108.8 . . ?
 C8 C21A H21D 108.8 . . ?
 C8 C21A C22A 113.9(18) . . ?
 H21C C21A H21D 107.7 . . ?
 C22A C21A H21C 108.8 . . ?
 C22A C21A H21D 108.8 . . ?
 C21 C22 H22A 108.7 . . ?
 C21 C22 H22B 108.7 . . ?
 H22A C22 H22B 107.6 . . ?
 C23 C22 C21 114.0(3) . . ?
 C23 C22 H22A 108.7 . . ?
 C23 C22 H22B 108.7 . . ?
 C21A C22A H22C 102.3 . . ?
 C21A C22A H22D 102.3 . . ?
 C21A C22A C23A 139.1(13) . . ?
 H22C C22A H22D 104.9 . . ?
 C23A C22A H22C 102.3 . . ?
 C23A C22A H22D 102.3 . . ?
 C22 C23 H23A 108.5 . . ?
 C22 C23 H23B 108.5 . . ?
 C22 C23 C24 115.1(4) . . ?
 H23A C23 H23B 107.5 . . ?
 C24 C23 H23A 108.5 . . ?
 C24 C23 H23B 108.5 . . ?
 C22A C23A H23C 109.1 . . ?
 C22A C23A H23D 109.1 . . ?
 H23C C23A H23D 107.8 . . ?
 C24A C23A C22A 112.6(12) . . ?
 C24A C23A H23C 109.1 . . ?
 C24A C23A H23D 109.1 . . ?
 C23 C24 H24A 109.5 . . ?
 C23 C24 H24B 109.5 . . ?
 H24A C24 H24B 108.1 . . ?
 C25 C24 C23 110.8(4) . . ?
 C25 C24 H24A 109.5 . . ?
 C25 C24 H24B 109.5 . . ?
 C23A C24A H24C 109.8 . . ?
 C23A C24A H24D 109.8 . . ?
 H24C C24A H24D 108.2 . . ?
 C25A C24A C23A 109.5(17) . . ?
 C25A C24A H24C 109.8 . . ?
 C25A C24A H24D 109.8 . . ?
 C24 C25 H25A 109.5 . . ?
 C24 C25 H25B 109.5 . . ?
 C24 C25 H25C 109.5 . . ?
 H25A C25 H25B 109.5 . . ?
 H25A C25 H25C 109.5 . . ?
 H25B C25 H25C 109.5 . . ?
 C24A C25A H25D 109.5 . . ?
 C24A C25A H25E 109.5 . . ?
 C24A C25A H25F 109.5 . . ?
 H25D C25A H25E 109.5 . . ?
 H25D C25A H25F 109.5 . . ?
 H25E C25A H25F 109.5 . . ?
 O1 C26 Ru1 173.1(2) . . ?
 C33 N3 H3A 119.5 . . ?
 C34 N3 H3A 119.5 . . ?
 C34 N3 C33 121.1(2) . . ?
 C28 C27 C33 118.6(2) . . ?
 C32 C27 C28 118.6(2) . . ?
 C32 C27 C33 122.8(3) . . ?
 C27 C28 H28 119.4 . . ?
 C29 C28 C27 121.1(3) . . ?
 C29 C28 H28 119.4 . . ?
 C28 C29 H29 120.1 . . ?
 C28 C29 C30 119.8(3) . . ?
 C30 C29 H29 120.1 . . ?
 C29 C30 H30 120.2 . . ?
 C31 C30 C29 119.7(3) . . ?
 C31 C30 H30 120.2 . . ?
 C30 C31 H31 119.8 . . ?
 C30 C31 C32 120.3(3) . . ?
 C32 C31 H31 119.8 . . ?
 C27 C32 C31 120.5(3) . . ?
 C27 C32 H32 119.8 . . ?
 C31 C32 H32 119.8 . . ?
 N3 C33 C27 114.5(2) . . ?
 N3 C33 H33A 108.6 . . ?
 N3 C33 H33B 108.6 . . ?
 C27 C33 H33A 108.6 . . ?
 C27 C33 H33B 108.6 . . ?
 H33A C33 H33B 107.6 . . ?
 O3 C34 N3 123.4(3) . . ?
 O3 C34 C35 120.3(3) . . ?
 N3 C34 C35 116.3(2) . . ?
 C34 C35 H35A 109.4 . . ?
 C34 C35 H35B 109.4 . . ?
 C34 C35 C36 111.2(3) . . ?
 H35A C35 H35B 108.0 . . ?
 C36 C35 H35A 109.4 . . ?
 C36 C35 H35B 109.4 . . ?
 C35 C36 H36A 108.8 . . ?
 C35 C36 H36B 108.8 . . ?
 H36A C36 H36B 107.7 . . ?
 C37 C36 C35 113.9(3) . . ?
 C37 C36 H36A 108.8 . . ?
 C37 C36 H36B 108.8 . . ?
 C36 C37 H37A 109.2 . . ?
 C36 C37 H37B 109.2 . . ?
 C36 C37 C38 112.1(4) . . ?
 H37A C37 H37B 107.9 . . ?
 C38 C37 H37A 109.2 . . ?
 C38 C37 H37B 109.2 . . ?
 C37 C38 H38A 107.9 . . ?
 C37 C38 H38B 107.9 . . ?
 C37 C38 H38C 108.8 . . ?
 C37 C38 H38D 108.8 . . ?
 H38A C38 H38B 107.2 . . ?
 H38C C38 H38D 107.7 . . ?
 C39 C38 C37 117.5(6) . . ?
 C39 C38 H38A 107.9 . . ?
 C39 C38 H38B 107.9 . . ?
 C39A C38 C37 114.0(8) . . ?
 C39A C38 H38C 108.8 . . ?
 C39A C38 H38D 108.8 . . ?
 C38 C39 H39A 109.5 . . ?
 C38 C39 H39B 109.5 . . ?
 C38 C39 H39C 109.5 . . ?
 H39A C39 H39B 109.5 . . ?
 H39A C39 H39C 109.5 . . ?
 H39B C39 H39C 109.5 . . ?
 C38 C39A H39D 109.5 . . ?
 C38 C39A H39E 109.5 . . ?
 C38 C39A H39F 109.5 . . ?
 H39D C39A H39E 109.5 . . ?
 H39D C39A H39F 109.5 . . ?
 H39E C39A H39F 109.5 . . ?

loop_
  _geom_torsion_atom_site_label_1
  _geom_torsion_atom_site_label_2
  _geom_torsion_atom_site_label_3
  _geom_torsion_atom_site_label_4
  _geom_torsion
  _geom_torsion_site_symmetry_1
  _geom_torsion_site_symmetry_2
  _geom_torsion_site_symmetry_3
  _geom_torsion_site_symmetry_4
  _geom_torsion_publ_flag
 Ru1 P1 C1 C2 30.16(17) . . . . ?
 Ru1 P1 C9 C10 151.66(14) . . . . ?
 Ru1 P1 C9 C11 -85.77(17) . . . . ?
 Ru1 P1 C9 C12 32.54(19) . . . . ?
 Ru1 P1 C13 C14 -56.14(18) . . . . ?
 Ru1 P1 C13 C15 59.39(18) . . . . ?
 Ru1 P1 C13 C16 -176.68(16) . . . . ?
 Ru1 O2 C8 C7 -3.9(2) . . . . ?
 Ru1 O2 C8 C21 -131.56(19) . . . . ?
 Ru1 O2 C8 C21A 141.2(14) . . . . ?
 Ru1 N1 C2 C1 2.8(3) . . . . ?
 Ru1 N1 C2 C3 -177.62(17) . . . . ?
 Ru1 N1 C6 C5 179.80(17) . . . . ?
 Ru1 N1 C6 C7 6.2(2) . . . . ?
 Ru1 N2 C7 C6 49.49(17) . . . . ?
 Ru1 N2 C7 C8 -66.70(16) . . . . ?
 Ru1 N2 C17 C18 -67.3(2) . . . . ?
 Ru1 N2 C17 C19 53.1(2) . . . . ?
 Ru1 N2 C17 C20 171.27(15) . . . . ?
 P1 C1 C2 N1 -23.4(3) . . . . ?
 P1 C1 C2 C3 157.0(2) . . . . ?
 O2 C8 C21 C22 -169.6(3) . . . . ?
 O2 C8 C21A C22A 147.3(11) . . . . ?
 N1 C2 C3 C4 -1.4(4) . . . . ?
 N1 C6 C7 N2 -40.5(2) . . . . ?
 N1 C6 C7 C8 72.7(2) . . . . ?
 N2 C7 C8 O2 47.5(2) . . . . ?
 N2 C7 C8 C21 174.9(2) . . . . ?
 N2 C7 C8 C21A -101.6(12) . . . . ?
 C1 P1 C9 C10 41.55(19) . . . . ?
 C1 P1 C9 C11 164.12(16) . . . . ?
 C1 P1 C9 C12 -77.56(18) . . . . ?
 C1 P1 C13 C14 52.48(18) . . . . ?
 C1 P1 C13 C15 168.01(16) . . . . ?
 C1 P1 C13 C16 -68.1(2) . . . . ?
 C1 C2 C3 C4 178.1(2) . . . . ?
 C2 N1 C6 C5 2.1(3) . . . . ?
 C2 N1 C6 C7 -171.6(2) . . . . ?
 C2 C3 C4 C5 1.0(4) . . . . ?
 C3 C4 C5 C6 0.9(4) . . . . ?
 C4 C5 C6 N1 -2.4(3) . . . . ?
 C4 C5 C6 C7 170.4(2) . . . . ?
 C5 C6 C7 N2 146.2(2) . . . . ?
 C5 C6 C7 C8 -100.6(3) . . . . ?
 C6 N1 C2 C1 -179.7(2) . . . . ?
 C6 N1 C2 C3 -0.1(3) . . . . ?
 C6 C7 C8 O2 -70.4(2) . . . . ?
 C6 C7 C8 C21 57.0(3) . . . . ?
 C6 C7 C8 C21A 140.5(12) . . . . ?
 C7 N2 C17 C18 59.8(3) . . . . ?
 C7 N2 C17 C19 -179.85(19) . . . . ?
 C7 N2 C17 C20 -61.7(3) . . . . ?
 C7 C8 C21 C22 64.9(3) . . . . ?
 C7 C8 C21A C22A -69.5(18) . . . . ?
 C8 C21 C22 C23 76.8(4) . . . . ?
 C8 C21A C22A C23A -94(2) . . . . ?
 C9 P1 C1 C2 155.14(16) . . . . ?
 C9 P1 C13 C14 161.95(16) . . . . ?
 C9 P1 C13 C15 -82.52(18) . . . . ?
 C9 P1 C13 C16 41.4(2) . . . . ?
 C13 P1 C1 C2 -89.86(18) . . . . ?
 C13 P1 C9 C10 -68.57(19) . . . . ?
 C13 P1 C9 C11 54.00(19) . . . . ?
 C13 P1 C9 C12 172.32(16) . . . . ?
 C17 N2 C7 C6 -89.1(2) . . . . ?
 C17 N2 C7 C8 154.71(18) . . . . ?
 C21 C22 C23 C24 175.3(3) . . . . ?
 C21A C22A C23A C24A -142(2) . . . . ?
 C22 C23 C24 C25 -178.8(4) . . . . ?
 C22A C23A C24A C25A 49.1(19) . . . . ?
 O3 C34 C35 C36 -53.7(4) . . . . ?
 N3 C34 C35 C36 125.6(3) . . . . ?
 C27 C28 C29 C30 1.0(4) . . . . ?
 C28 C27 C32 C31 0.3(3) . . . . ?
 C28 C27 C33 N3 172.3(2) . . . . ?
 C28 C29 C30 C31 -0.2(4) . . . . ?
 C29 C30 C31 C32 -0.6(4) . . . . ?
 C30 C31 C32 C27 0.6(4) . . . . ?
 C32 C27 C28 C29 -1.1(4) . . . . ?
 C32 C27 C33 N3 -9.7(3) . . . . ?
 C33 N3 C34 O3 -0.3(4) . . . . ?
 C33 N3 C34 C35 -179.6(2) . . . . ?
 C33 C27 C28 C29 177.0(2) . . . . ?
 C33 C27 C32 C31 -177.7(2) . . . . ?
 C34 N3 C33 C27 125.6(2) . . . . ?
 C34 C35 C36 C37 -62.8(4) . . . . ?
 C35 C36 C37 C38 -173.2(4) . . . . ?
 C36 C37 C38 C39 176.6(6) . . . . ?
 C36 C37 C38 C39A -71.5(10) . . . . ?

_shelx_res_file
;
    m2266a.res created by SHELXL-2014/7

TITL m2266a_a.res in C2/c
REM Old TITL m2266a in C2/c
REM SHELXT solution in C2/c
REM R1 0.105, Rweak 0.003, Alpha 0.063, Orientation as input
REM Formula found by SHELXT: C38 N2 O4 P Ru
CELL 1.54184 38.71431 11.064219 18.641519 90 94.3975 90
ZERR 8 0.000396 0.00011 0.000179 0 0.0008 0
LATT 7
SYMM -X,+Y,0.5-Z
SFAC C H N O P Ru
UNIT 312 528 24 24 8 8
EADP C37 C38

L.S. 10
PLAN  15
TEMP -173
CONF
BOND $H
LIST 6
MORE -1
WPDB -2
fmap 2
acta
OMIT 2 0 0
OMIT -2 2 7
REM <olex2.extras>
REM <HklSrc "%./m2266a.hkl">
REM </olex2.extras>

WGHT    0.050100   12.193601
FVAR       0.19599   0.83277   0.54388
RU1   6    0.336240    0.698954    0.402257    11.00000    0.02919    0.01829 =
         0.01356   -0.00005    0.00148   -0.00098
P1    5    0.346143    0.838571    0.317931    11.00000    0.03140    0.02035 =
         0.01544    0.00117    0.00254   -0.00099
O1    4    0.279710    0.572993    0.312986    11.00000    0.04115    0.03651 =
         0.04348   -0.00376   -0.01211   -0.00868
O2    4    0.383581    0.582189    0.410524    11.00000    0.03484    0.02806 =
         0.01454   -0.00175    0.00038    0.00500
N1    3    0.368607    0.812838    0.466139    11.00000    0.03405    0.02408 =
         0.01609   -0.00121    0.00357    0.00017
N2    3    0.337305    0.604818    0.506419    11.00000    0.03729    0.02080 =
         0.01626    0.00095    0.00305    0.00082
AFIX  13
H2    2    0.337570    0.517242    0.493211    11.00000   -1.20000
AFIX   0
C1    1    0.359365    0.969276    0.376750    11.00000    0.04182    0.02038 =
         0.02421   -0.00023    0.00177   -0.00292
AFIX  23
H1A   2    0.375513    1.021500    0.352089    11.00000   -1.20000
H1B   2    0.338698    1.017908    0.385943    11.00000   -1.20000
AFIX   0
C2    1    0.376695    0.926086    0.447012    11.00000    0.03525    0.02406 =
         0.02391   -0.00421    0.00620   -0.00359
C3    1    0.399420    0.993942    0.491528    11.00000    0.04184    0.02803 =
         0.02857   -0.00672    0.00489   -0.00806
AFIX  43
H3    2    0.405704    1.073282    0.478026    11.00000   -1.20000
AFIX   0
C4    1    0.412858    0.944812    0.555887    11.00000    0.03800    0.03893 =
         0.02531   -0.01223    0.00222   -0.00790
AFIX  43
H4    2    0.428202    0.991119    0.587178    11.00000   -1.20000
AFIX   0
C5    1    0.404060    0.828040    0.575114    11.00000    0.03649    0.03894 =
         0.01645   -0.00480    0.00085    0.00087
AFIX  43
H5    2    0.412914    0.793993    0.619565    11.00000   -1.20000
AFIX   0
C6    1    0.382103    0.763007    0.527802    11.00000    0.03448    0.02909 =
         0.01663   -0.00317    0.00564    0.00123
C7    1    0.373973    0.630539    0.534062    11.00000    0.03889    0.02770 =
         0.01596   -0.00003    0.00063    0.00363
AFIX  13
H7    2    0.378650    0.601559    0.584687    11.00000   -1.20000
AFIX   0
C8    1    0.396114    0.558733    0.481247    11.00000    0.04191    0.03137 =
         0.01911   -0.00208   -0.00080    0.00935
PART 1
AFIX  13
H8A   2    0.392049    0.470903    0.490054    21.00000   -1.20000
AFIX  13
PART 2
H8B   2    0.417600    0.609219    0.484162   -21.00000   -1.20000
AFIX   0
PART 0
C9    1    0.309383    0.902492    0.257654    11.00000    0.03752    0.02419 =
         0.02157    0.00320    0.00299    0.00052
C10   1    0.316247    1.031954    0.231698    11.00000    0.04695    0.03001 =
         0.03120    0.01238    0.00366    0.00395
AFIX 137
H10A  2    0.320655    1.085204    0.273406    11.00000   -1.50000
H10B  2    0.295965    1.061122    0.202007    11.00000   -1.50000
H10C  2    0.336486    1.031842    0.203180    11.00000   -1.50000
AFIX   0
C11   1    0.301716    0.820400    0.192088    11.00000    0.03832    0.03867 =
         0.02205    0.00277   -0.00142    0.00149
AFIX 137
H11A  2    0.321329    0.822481    0.161853    11.00000   -1.50000
H11B  2    0.280791    0.848876    0.164246    11.00000   -1.50000
H11C  2    0.298127    0.737378    0.208261    11.00000   -1.50000
AFIX   0
C12   1    0.276781    0.907320    0.299740    11.00000    0.03461    0.03485 =
         0.02799    0.00563    0.00401    0.00644
AFIX 137
H12A  2    0.269988    0.825035    0.312100    11.00000   -1.50000
H12B  2    0.257881    0.945713    0.270033    11.00000   -1.50000
H12C  2    0.281691    0.954289    0.343918    11.00000   -1.50000
AFIX   0
C13   1    0.385034    0.810993    0.265305    11.00000    0.03412    0.03320 =
         0.02220    0.00319    0.00573   -0.00051
C14   1    0.416370    0.799669    0.320618    11.00000    0.03110    0.04732 =
         0.02967    0.00524    0.00703   -0.00320
AFIX 137
H14A  2    0.420647    0.877531    0.344743    11.00000   -1.50000
H14B  2    0.436835    0.776175    0.296064    11.00000   -1.50000
H14C  2    0.411625    0.738075    0.356341    11.00000   -1.50000
AFIX   0
C15   1    0.380464    0.688800    0.226570    11.00000    0.04254    0.03492 =
         0.02496   -0.00016    0.00816    0.00717
AFIX 137
H15A  2    0.375306    0.626159    0.261349    11.00000   -1.50000
H15B  2    0.401857    0.668004    0.204498    11.00000   -1.50000
H15C  2    0.361315    0.694301    0.189158    11.00000   -1.50000
AFIX   0
C16   1    0.392937    0.909295    0.211082    11.00000    0.04258    0.04122 =
         0.03122    0.00903    0.01175   -0.00184
AFIX 137
H16A  2    0.374908    0.909211    0.171198    11.00000   -1.50000
H16B  2    0.415487    0.893245    0.192479    11.00000   -1.50000
H16C  2    0.393472    0.988329    0.234875    11.00000   -1.50000
AFIX   0
C17   1    0.309722    0.613267    0.558707    11.00000    0.04299    0.02495 =
         0.01879    0.00122    0.00797   -0.00245
C18   1    0.308739    0.740315    0.590150    11.00000    0.04607    0.02817 =
         0.02822   -0.00298    0.01245    0.00091
AFIX 137
H18A  2    0.330222    0.755653    0.620067    11.00000   -1.50000
H18B  2    0.288936    0.747439    0.619620    11.00000   -1.50000
H18C  2    0.306428    0.799520    0.550974    11.00000   -1.50000
AFIX   0
C19   1    0.275560    0.582739    0.516602    11.00000    0.04430    0.03397 =
         0.02773    0.00114    0.00944   -0.00721
AFIX 137
H19A  2    0.270429    0.643921    0.479286    11.00000   -1.50000
H19B  2    0.256936    0.581476    0.549356    11.00000   -1.50000
H19C  2    0.277336    0.503179    0.494073    11.00000   -1.50000
AFIX   0
C20   1    0.316966    0.520108    0.619075    11.00000    0.05686    0.03015 =
         0.02197    0.00431    0.01018   -0.00233
AFIX 137
H20A  2    0.318983    0.439481    0.598037    11.00000   -1.50000
H20B  2    0.297890    0.520647    0.650725    11.00000   -1.50000
H20C  2    0.338648    0.540755    0.646981    11.00000   -1.50000
AFIX   0
PART 1
C21   1    0.434998    0.579885    0.494467    21.00000    0.03522    0.04808 =
         0.02212   -0.01055   -0.00611    0.01568
AFIX  23
H21A  2    0.446398    0.540093    0.454987    21.00000   -1.20000
H21B  2    0.439157    0.667792    0.490232    21.00000   -1.20000
AFIX   0
PART 2
C21A  1    0.409109    0.454423    0.506153   -21.00000    0.07234
AFIX  23
H21C  2    0.418485    0.409594    0.465987   -21.00000   -1.20000
H21D  2    0.390144    0.405440    0.523942   -21.00000   -1.20000
AFIX   0
PART 1
C22   1    0.453239    0.537923    0.564796    21.00000    0.05073    0.06219 =
         0.03251   -0.01074   -0.00764    0.01942
AFIX  23
H22A  2    0.475736    0.580413    0.572154    21.00000   -1.20000
H22B  2    0.439101    0.561298    0.604626    21.00000   -1.20000
AFIX   0
PART 2
C22A  1    0.439090    0.468945    0.569589   -21.00000    0.01781
AFIX  23
H22C  2    0.433948    0.402099    0.602430   -21.00000   -1.20000
H22D  2    0.431949    0.543137    0.594194   -21.00000   -1.20000
AFIX   0
PART 1
C23   1    0.459528    0.406433    0.568473    21.00000    0.06429    0.07096 =
         0.04454    0.00145   -0.00192    0.00812
AFIX  23
H23A  2    0.471894    0.382279    0.526178    21.00000   -1.20000
H23B  2    0.436878    0.364457    0.564974    21.00000   -1.20000
AFIX   0
PART 2
C23A  1    0.482094    0.476965    0.580201   -21.00000    0.01755
AFIX  23
H23C  2    0.491944    0.440837    0.537672   -21.00000   -1.20000
H23D  2    0.489142    0.562960    0.582830   -21.00000   -1.20000
AFIX   0
PART 1
C24   1    0.480702    0.362387    0.637252    21.00000    0.05628    0.07340 =
         0.04677    0.01097    0.00735    0.01589
AFIX  23
H24A  2    0.503404    0.403994    0.641691    21.00000   -1.20000
H24B  2    0.468215    0.383152    0.679985    21.00000   -1.20000
AFIX   0
PART 2
C24A  1    0.496895    0.412480    0.647289   -21.00000    0.04536
AFIX  23
H24C  2    0.522394    0.406592    0.646830   -21.00000   -1.20000
H24D  2    0.491522    0.458779    0.690495   -21.00000   -1.20000
AFIX   0
PART 1
C25   1    0.486246    0.229045    0.634889    21.00000    0.04515    0.07816 =
         0.08846    0.01381   -0.00111   -0.00061
AFIX 137
H25A  2    0.501121    0.209548    0.596256    21.00000   -1.50000
H25B  2    0.463869    0.188243    0.625821    21.00000   -1.50000
H25C  2    0.497389    0.201759    0.681036    21.00000   -1.50000
AFIX   0
PART 2
C25A  1    0.481383    0.287139    0.649984   -21.00000    0.04172
AFIX 137
H25D  2    0.466407    0.272611    0.606034   -21.00000   -1.50000
H25E  2    0.467692    0.280697    0.691911   -21.00000   -1.50000
H25F  2    0.500007    0.226956    0.653752   -21.00000   -1.50000
AFIX   0
PART 0
C26   1    0.303267    0.616332    0.347608    11.00000    0.04046    0.02340 =
         0.02259    0.00423    0.00548    0.00400

O3    4    0.394406    0.286930    0.225701    11.00000    0.06363    0.10016 =
         0.05492   -0.05066    0.00704    0.01184
N3    3    0.373933    0.395657    0.315780    11.00000    0.04657    0.02546 =
         0.02008   -0.00318    0.00703    0.00270
AFIX  43
H3A   2    0.378620    0.448850    0.350253    11.00000   -1.20000
AFIX   0
C27   1    0.325501    0.291425    0.370586    11.00000    0.04923    0.02026 =
         0.02283   -0.00205    0.00884    0.00691
C28   1    0.291071    0.255606    0.367410    11.00000    0.04688    0.03646 =
         0.02623    0.00211    0.00568    0.01031
AFIX  43
H28   2    0.276573    0.270174    0.324840    11.00000   -1.20000
AFIX   0
C29   1    0.277468    0.198954    0.425255    11.00000    0.04840    0.04237 =
         0.03430    0.00070    0.01390    0.00323
AFIX  43
H29   2    0.253936    0.173818    0.421921    11.00000   -1.20000
AFIX   0
C30   1    0.298309    0.179033    0.488065    11.00000    0.06016    0.04047 =
         0.02586    0.00401    0.01782    0.00578
AFIX  43
H30   2    0.289089    0.140424    0.527919    11.00000   -1.20000
AFIX   0
C31   1    0.332355    0.215420    0.492356    11.00000    0.06171    0.03327 =
         0.02081    0.00077    0.00443    0.00677
AFIX  43
H31   2    0.346610    0.202590    0.535464    11.00000   -1.20000
AFIX   0
C32   1    0.346090    0.271179    0.433615    11.00000    0.05009    0.02654 =
         0.02326   -0.00219    0.00542    0.00339
AFIX  43
H32   2    0.369701    0.295393    0.436879    11.00000   -1.20000
AFIX   0
C33   1    0.339233    0.347003    0.304521    11.00000    0.05101    0.02408 =
         0.01885   -0.00050    0.00320    0.00142
AFIX  23
H33A  2    0.339010    0.284802    0.266311    11.00000   -1.20000
H33B  2    0.323385    0.412674    0.287025    11.00000   -1.20000
AFIX   0
C34   1    0.398829    0.361329    0.274922    11.00000    0.05342    0.04967 =
         0.02497   -0.00830    0.00495    0.01278
C35   1    0.433935    0.417432    0.292050    11.00000    0.05008    0.05496 =
         0.03009   -0.00380    0.01163    0.00678
AFIX  23
H35A  2    0.433353    0.468503    0.335547    11.00000   -1.20000
H35B  2    0.439678    0.469911    0.251627    11.00000   -1.20000
AFIX   0
C36   1    0.461847    0.320855    0.304844    11.00000    0.05099    0.06973 =
         0.05346   -0.00448    0.00912    0.01329
AFIX  23
H36A  2    0.462122    0.269999    0.261196    11.00000   -1.20000
H36B  2    0.484693    0.361036    0.312201    11.00000   -1.20000
AFIX   0
C37   1    0.456962    0.241205    0.367915    11.00000    0.10966    0.07998 =
         0.09093    0.01193   -0.00557    0.01777
AFIX  23
H37A  2    0.435604    0.192843    0.358147    11.00000   -1.20000
H37B  2    0.453956    0.292054    0.410689    11.00000   -1.20000
AFIX   0
C38   1    0.488684    0.153141    0.384686    11.00000    0.10966    0.07998 =
         0.09093    0.01193   -0.00557    0.01777
PART 3
AFIX  23
H38A  2    0.490642    0.100846    0.342095    31.00000   -1.20000
H38B  2    0.509995    0.202776    0.390384    31.00000   -1.20000
AFIX  23
PART 4
H38C  2    0.510352    0.200959    0.386783   -31.00000   -1.20000
H38D  2    0.486818    0.116536    0.432694   -31.00000   -1.20000
AFIX   0
PART 3
C39   1    0.488026    0.079002    0.444676    31.00000    0.07310    0.07284 =
         0.11967    0.02775    0.00588    0.01116
AFIX 137
H39A  2    0.486799    0.128913    0.487836    31.00000   -1.50000
H39B  2    0.509113    0.029722    0.449331    31.00000   -1.50000
H39C  2    0.467702    0.026054    0.439197    31.00000   -1.50000
AFIX   0
PART 4
C39A  1    0.490723    0.069252    0.338913   -31.00000    0.13066
AFIX 137
H39D  2    0.468087    0.030032    0.330316   -31.00000   -1.50000
H39E  2    0.507901    0.009602    0.357302   -31.00000   -1.50000
H39F  2    0.497757    0.103253    0.293726   -31.00000   -1.50000
AFIX   0

PART 0
H     2    0.306673    0.778466    0.412065    11.00000    0.03568
HKLF 4

REM  m2266a_a.res in C2/c
REM R1 =  0.0329 for    6781 Fo > 4sig(Fo)  and  0.0352 for all    7298 data
REM    461 parameters refined using      0 restraints

END

WGHT      0.0501     12.1938

REM Highest difference peak  0.919,  deepest hole -0.712,  1-sigma level  0.066
Q1    1   0.3624  0.6998  0.3895  11.00000  0.05    0.92
Q2    1   0.3094  0.6944  0.4140  11.00000  0.05    0.90
Q3    1   0.4653  0.0993  0.3727  11.00000  0.05    0.64
Q4    1   0.3580  0.7640  0.4488  11.00000  0.05    0.63
Q5    1   0.4492  0.3135  0.5834  11.00000  0.05    0.58
Q6    1   0.3160  0.7531  0.3540  11.00000  0.05    0.55
Q7    1   0.3606  0.6385  0.4423  11.00000  0.05    0.53
Q8    1   0.4786  0.1788  0.4206  11.00000  0.05    0.48
Q9    1   0.3097  0.6826  0.3479  11.00000  0.05    0.45
Q10   1   0.3690  0.8367  0.2975  11.00000  0.05    0.45
Q11   1   0.3348  0.7830  0.3949  11.00000  0.05    0.45
Q12   1   0.5080  0.1429  0.4154  11.00000  0.05    0.44
Q13   1   0.3295  0.6097  0.3917  11.00000  0.05    0.39
Q14   1   0.4880  0.1748  0.3507  11.00000  0.05    0.38
Q15   1   0.3603  0.9005  0.3619  11.00000  0.05    0.37
;
_shelx_res_checksum                95296
_shelx_hkl_file
;
   0   0  -1    0.04    0.35   1
   0   0   1   -0.04    0.44  18
   0   0   1   -0.03    0.44  17
   0   0  -2  540.02   42.16   1
   0   0   2  621.93   42.10  18
   0   0  -2  793.82   41.90  17
   0   0  -2  745.99   41.58  16
   0   0   2  577.84   41.86  17
   0   0  -3   -0.14    3.03   1
   0   0  -3   -0.17    1.09   3
   0   0   3    3.58    3.79  18
   0   0   3   -0.68    2.19  16
   0   0  -3   -0.45    2.47  17
   0   0  -3   -0.52    1.37  16
   0   0  -4  127.73   11.37   1
   0   0  -4  152.01    9.71   3
   0   0   4  137.47   10.90   1
   0   0   4  152.13   10.27  16
   0   0   4  122.85   10.98  17
   0   0  -4  160.13   10.52  17
   0   0  -4  180.50    9.69  16
   0   0   4   98.32   11.57  18
   0   0  -5    0.73    5.31   1
   0   0  -5    0.40    1.69   3
   0   0   5    0.56    3.88   1
   0   0   5   -2.13    4.55  17
   0   0   5    4.06    3.30  16
   0   0  -5    1.27    3.23  17
   0   0   5    0.71    5.45  18
   0   0  -5    3.22    1.47  16
   0   0  -6  426.19   27.80   3
   0   0   6  456.07   29.48   1
   0   0  -6  459.44   30.14   1
   0   0  -6  516.29   28.84  17
   0   0   6  372.76   29.94  18
   0   0   6  433.13   29.73  17
   0   0  -6  478.58   27.74  16
   0   0  -7    1.26    1.60   3
   0   0   7   -0.26    3.97   1
   0   0  -7    2.33    3.30   3
   0   0  -7   -1.79    6.21   1
   0   0   7    4.39    5.31  17
   0   0   7    3.30    5.79  18
   0   0  -7    0.90    1.30  16
   0   0  -7    3.87    3.28  17
   0   0  -8   37.07    7.37   2
   0   0  -8   42.47    7.65   1
   0   0   8   41.23    5.90   1
   0   0  -8   22.58    2.86   3
   0   0  -8   19.30    2.04   3
   0   0   8   13.16    6.64  18
   0   0  -8   22.00    3.96  17
   0   0  -8   20.51    4.59  18
   0   0   8   26.02    6.72  17
   0   0  -9    0.49    6.14   1
   0   0  -9   -2.50    6.50   2
   0   0   9   -0.67    4.48   1
   0   0   9    2.06    5.47  17
   0   0  -9    3.31    2.96  17
   0   0  -9    1.61    4.01  18
   0   0 -10 5157.38  281.46   2
   0   0  10 4814.70  279.64   1
   0   0 -10 4428.67  280.75   1
   0   0  10 4147.86  281.05  17
   0   0 -10 4918.36  279.56  18
   0   0 -10 4829.98  278.92  17
   0   0  10 4390.91  277.30  12
   0   0  11    0.43    4.93   1
   0   0 -11    0.34    2.93  17
   0   0  11    1.61    3.03  15
   0   0  11   -0.75    4.90  17
   0   0  11    1.07    2.50  11
   0   0  11    0.38    2.76  12
   0   0  12  480.72   29.05   1
   0   0  12  413.54   25.85  15
   0   0  12  408.74   25.52  11
   0   0  12  402.92   25.71  12
   0   0  13    0.33    3.52  15
   0   0  13   -2.06    3.49  12
   0   0  13    0.80    3.22  11
   0   0  14  307.45   19.04  15
   0   0  14  274.71   18.83  12
   0   0  14  276.96   18.57  11
   0   0  15   -1.52    4.40  15
   0   0  15    1.88    3.59  11
   0   0  15    2.07    4.37  12
   0   0  16   32.95    5.73  15
   0   0  16   35.18    5.08  11
   0   0  16   30.16    5.93  12
   0   0  17    0.80    4.85  15
   0   0  17   -1.80    3.90  11
   0   0  17    1.01    4.92  12
   0   0  18   42.76    6.12  15
   0   0  18   51.18    6.66  12
   0   0  18   39.59    5.32  11
   0   0  19    1.80    4.48  15
   0   0  19    1.00    3.51  11
   0   0  19   -4.85    5.24  12
   0   0  20  221.50   14.00  15
   0   0  20  224.03   14.23  12
   0   0  20  175.47   13.24  11
   0   0  21   -0.13    3.49  15
   0   0  21   -1.12    4.21  12
   0   0  21    2.46    2.53  11
   0   0  22  520.60   32.37  15
   0   0  22  531.46   32.63  12
   0   2   0 6918.26  493.97   1
   0  -2   0 7706.78  493.76   3
   0  -2   0 8215.89  493.18   2
   0   2   0 8719.46  493.66  17
   0   2   0 8596.62  493.35  18
   0   2  -1 1570.02  104.68   1
   0  -2   1 1669.97  104.22   2
   0   2  -1 1610.41  104.69   3
   0   2   1 1658.46  105.38   1
   0  -2  -1 1389.73  104.49   2
   0  -2  -1 1729.99  104.79   3
   0  -2   1 1892.72  104.89   1
   0   2  -1 1845.85  104.14   2
   0   2   1 1917.61  104.79  17
   0   2   1 1819.54  104.32  18
   0   2  -1 1834.22  104.51  17
   0   2  -1 1403.15  104.60  18
   0  -2  -1 1906.89  104.41  18
   0  -2   2   39.61    4.35   2
   0   2  -2   43.70    3.39   2
   0  -2  -2   32.48    6.43   1
   0  -2  -2   38.07    4.30   3
   0   2   2   26.84    5.85   1
   0   2  -2   24.08    3.76   1
   0   2  -2   35.82    3.96   3
   0   2   2   49.59    4.04  18
   0   2   2   43.88    6.74  16
   0  -2  -2   51.35    3.89  18
   0   2  -2   54.03    4.09  17
   0   2   2   53.91    4.85  17
   0   2  -3 8249.75  513.28   1
   0   2  -3 8690.60  513.80   3
   0  -2  -3 8053.49  515.25   1
   0  -2  -3 7748.55  513.89   3
   0  -2   3 8653.27  514.08   3
   0   2  -3 8874.07  513.51   1
   0   2  -3 8871.44  513.76   2
   0  -2  -3 8598.14  513.66  18
   0   2  -3 7911.81  514.40  18
   0   2  -3 8268.30  514.64  16
   0   2   3 9556.32  514.35  17
   0   2   3 9289.30  514.02  18
   0   2   3 8101.78  514.21  16
   0   2  -4 2526.48  182.72   1
   0   2   4 2939.80  183.33   3
   0  -2  -4 2915.98  185.00   1
   0   2  -4 3279.99  183.46   2
   0  -2   4 2901.16  183.59   3
   0  -2  -4 3155.77  183.34   3
   0   2  -4 3115.02  183.01   3
   0   2  -4 3531.44  183.72  17
   0   2   4 3196.52  183.71  18
   0   2   4 2910.01  183.33  16
   0  -2  -4 2967.26  183.08  18
   0   2  -4 3373.87  184.03  16
   0   2   4 3489.87  183.88  17
   0   2  -4 3164.05  184.10  18
   0  -2   5   48.91    6.26   3
   0   2   5   54.66    5.13   3
   0   2  -5   49.86    4.57   1
   0  -2  -5   61.49    4.96   3
   0   2  -5   49.04    5.37   2
   0   2  -5   53.50    4.22   3
   0  -2  -5   56.74    9.33   1
   0   2   5   46.89    6.38  18
   0  -2  -5   39.36    4.86  18
   0   2  -5   41.89    5.65  16
   0   2  -5   48.80    4.92  17
   0   2   5   51.29    4.04  16
   0   2  -5   43.66    6.76  18
   0   2   5   51.83    6.05  17
   0   2  -6 1382.43   81.91   2
   0   2  -6 1357.26   81.09   1
   0  -2  -6 1433.91   81.22   3
   0   2  -6 1382.04   80.59   3
   0   2   6 1345.44   81.18   3
   0  -2  -6 1339.26   83.92   1
   0  -2  -6 1206.28   82.70   2
   0   2  -6 1460.96   81.58  16
   0   2  -6 1522.68   82.52  18
   0   2   6 1198.04   80.09  16
   0   2  -6 1490.74   81.11  17
   0  -2  -6 1322.51   81.26  18
   0   2   6 1353.39   82.34  18
   0  -2  -6 1436.54   81.76  17
   0   2  -7 5014.69  284.92   2
   0   2  -7 4497.50  283.92   1
   0  -2  -7 4558.41  285.87   2
   0   2  -7 4474.37  283.01   3
   0  -2  -7 4597.34  286.88   1
   0  -2  -7 4701.29  283.74   3
   0  -2  -7 4492.52  283.96  18
   0  -2  -7 4799.20  284.45  17
   0   2  -7 5091.56  283.77  17
   0   2  -7 5064.15  284.02  16
   0   2   7 4392.75  284.98  17
   0   2  -7 5275.52  285.35  18
   0   2   7 4475.93  285.21  18
   0   2  -8   29.20    2.40   3
   0  -2  -8   32.50    8.66   2
   0   2  -8   25.73    5.06   1
   0  -2  -8   30.49    8.85   1
   0   2  -8   24.37    5.80   2
   0   2   8   28.23    7.15   1
   0  -2  -8   27.90    3.78   3
   0   2  -8   28.47    5.66  18
   0   2  -8   29.23    3.66  17
   0   2   8   31.50    6.13  17
   0  -2  -8   20.06    4.22  18
   0  -2  -8   27.07    4.83  17
   0   2   8   22.56    6.86  18
   0   2  -8   27.51    3.81  16
   0  -2  -9   53.98   10.34   1
   0   2  -9   27.43    6.67   2
   0  -2  -9   31.10    4.29   3
   0   2  -9   39.90    6.10   1
   0  -2  -9   47.00    9.50   2
   0   2   9   61.45    8.42   1
   0   2   9   45.17    8.11  18
   0   2  -9   46.73    4.36  16
   0  -2  -9   41.93    5.50  17
   0   2  -9   41.22    6.22  18
   0   2   9   42.56    6.91  17
   0   2  -9   53.33    4.59  17
   0  -2  -9   39.38    5.33  18
   0  -2 -10 1021.28   64.94   1
   0  -2 -10 1147.25   64.29   2
   0   2 -10 1120.59   62.19   2
   0   2  10 1140.62   63.28   1
   0  -2 -10  872.88   60.24  18
   0   2 -10 1097.25   62.05  18
   0   2  10  956.66   63.03  17
   0  -2 -10  941.59   60.87  17
   0   2  10  947.98   59.05  15
   0  -2  10  970.15   58.87  12
   0   2  10  925.76   58.87  11
   0   2  10  923.56   58.85  12
   0   2  11   67.49    9.56   1
   0   2  11   63.97    5.73  15
   0   2  11   50.93    9.01  17
   0  -2 -11   58.55    6.94  17
   0  -2  11   56.49    5.12  15
   0  -2  11   59.29    4.82  11
   0  -2  11   61.25    5.34  12
   0   2  11   60.80    4.90  13
   0   2  11   58.41    5.47  11
   0   2  11   66.91    5.56  12
   0  -2 -12  145.41    9.12   4
   0  -2  12  114.11    8.90  15
   0   2  12  123.92    9.52  15
   0  -2  12  130.44    9.16  12
   0   2  12  125.80    9.29  11
   0   2  12  121.93    8.66  13
   0   2  12  128.21    9.27  12
   0  -2  12  122.21    8.79  11
   0  -2 -13  529.62   33.58   4
   0  -2  13  547.92   33.63  15
   0   2  13  553.65   34.08  15
   0   2  13  532.16   33.82  11
   0   2  13  548.16   33.37  13
   0   2  13  526.06   33.84  12
   0  -2  13  504.38   33.38  11
   0  -2  13  581.09   33.87  12
   0   2  14  447.45   31.72  10
   0  -2  14  535.33   31.79  15
   0   2  14  470.48   32.14  15
   0   2  14  532.47   32.02  11
   0   2  14  516.40   32.05  12
   0  -2  14  506.42   31.52  11
   0  -2  14  532.17   31.98  12
   0  -2  15  728.88   44.90  15
   0  -2  15  702.05   44.65  11
   0  -2  15  755.48   45.20  12
   0   2  15  719.06   45.21  12
   0   2  15  720.15   45.14  11
   0  -2  16  601.96   36.90  15
   0  -2  16  629.17   37.27  12
   0   2  16  596.86   37.23  11
   0  -2  16  541.52   36.57  11
   0   2  16  601.45   37.24  12
   0  -2  17  358.42   21.98  15
   0  -2  17  365.07   22.45  12
   0   2  17  318.97   22.43  12
   0  -2  17  321.93   21.53  11
   0   2  17  335.51   22.33  11
   0  -2  18   87.12    7.36  15
   0  -2  18  101.13    8.47  12
   0   2  18  111.03    8.77  12
   0  -2  18   78.15    6.77  11
   0   2  18  101.32    8.27  11
   0  -2 -19  143.94   10.05   6
   0  -2  19  124.83    9.51  15
   0   2  19  136.94   10.56  12
   0  -2  19  132.96   10.31  12
   0   2  19  131.90   10.14  11
   0   2  20   93.31    8.76  15
   0   2  20  107.21    8.30  11
   0  -2  20  107.88    8.30  12
   0   2  20  102.85    8.47  12
   0   2  21  101.54    7.77  15
   0   2  21   81.53    7.05  11
   0  -2  21   93.93    7.21  12
   0   2  21   91.66    7.44  12
   0   2  22  303.88   17.31  15
   0  -2  22  304.38   17.10  12
   0   2  22  324.09   17.27  12
   0  -4   0    9.80    1.58   2
   0   4   0    9.58    5.54   1
   0  -4   0   21.44    6.21   1
   0  -4   0   10.61    4.05   3
   0   4   0    6.78    3.31  17
   0   4   0    6.18    2.11  18
   0  -4   0    2.25    4.17  17
   0  -4   1   21.09    5.84   1
   0  -4   1   14.26    2.32   2
   0   4   1   12.47    5.92   1
   0  -4  -1   23.07    2.20   2
   0   4  -1   16.17    4.17   3
   0  -4  -1   15.61    4.36   3
   0  -4  -1   18.23    6.37   1
   0   4  -1   13.59    5.24   1
   0  -4  -1   13.66    4.61  17
   0   4  -1   12.93    3.38  17
   0  -4  -1   14.80    5.21  18
   0   4   1    8.77    6.43  16
   0   4   1   22.65    3.98  17
   0   4  -1   17.98    2.51  18
   0   4   1   11.37    2.50  18
   0  -4  -2  713.62   48.28   3
   0   4  -2  760.86   48.02   3
   0   4  -2  742.39   47.87   1
   0   4   2  726.17   49.34   1
   0  -4   2  726.35   48.43   3
   0   4  -2  742.79   46.86   2
   0  -4  -2  784.08   47.23   2
   0  -4  -2  715.15   49.75   1
   0   4   2  751.42   47.28  18
   0  -4  -2  759.72   48.34  17
   0  -4  -2  812.94   47.69  18
   0   4   2  859.51   48.36  17
   0   4  -2  788.68   47.34  18
   0   4  -2  842.73   47.51  17
   0   4   2  774.78   49.45  16
   0   4  -3 3400.52  217.98   1
   0   4  -3 3811.54  217.63   2
   0  -4  -3 3559.63  218.52   2
   0  -4  -3 3425.70  219.16   3
   0   4  -3 3709.94  218.81   3
   0  -4   3 3418.28  219.27   3
   0   4   3 3534.14  220.30   1
   0  -4  -3 3358.94  220.75   1
   0   4   3 3529.35  219.72  16
   0   4   3 3439.77  218.27  18
   0   4  -3 3272.80  219.92  16
   0   4  -3 3219.86  218.54  18
   0  -4  -3 4135.37  218.40  18
   0  -4  -3 3453.62  219.02  17
   0   4  -3 3797.76  218.10  17
   0   4   3 4009.08  219.33  17
   0   4  -4 1329.06   77.49   3
   0  -4  -4 1206.26   80.16   1
   0  -4   4 1232.33   78.13   3
   0   4   4 1301.21   79.57   1
   0   4  -4 1349.12   76.39   2
   0  -4  -4 1009.17   77.32   2
   0   4   4 1218.10   77.71   3
   0  -4  -4 1305.11   78.01   3
   0   4   4 1300.22   78.39  16
   0   4   4 1196.24   77.31  18
   0   4  -4 1061.96   77.77  18
   0   4   4 1322.20   78.18  17
   0  -4  -4 1340.43   76.98  18
   0   4  -4 1233.66   78.74  16
   0   4  -4 1328.13   76.64  17
   0   4  -4 1163.10   78.03  18
   0  -4  -5  144.71   10.99   3
   0  -4  -5  106.16   11.25   2
   0   4   5  144.00   13.00   1
   0   4   5  161.26   10.96   3
   0  -4  -5  117.12   10.88   2
   0   4  -5  144.73    9.07   2
   0  -4   5  137.04   11.64   3
   0   4  -5  146.10    9.95   3
   0   4   5  126.21   10.86  17
   0   4   5  118.69   10.48  18
   0   4  -5  117.98    8.77  17
   0   4  -5  108.88   10.47  17
   0   4  -5  129.33   11.26  18
   0   4   5  117.17   10.29  16
   0  -4  -5  148.35    9.61  18
   0   4  -5  121.69   11.25  16
   0   4  -6 1043.32   61.55   2
   0   4   6 1013.71   62.71   3
   0  -4  -6 1076.44   62.96   3
   0  -4   6 1017.06   63.83   3
   0  -4  -6  863.16   63.25   2
   0   4   6  973.40   64.60   1
   0   4  -6 1047.10   61.98   3
   0   4   6  968.30   62.05  16
   0   4   6  964.61   62.94  18
   0  -4  -6 1066.33   61.89  18
   0  -4  -6 1003.55   62.93  17
   0   4  -6  957.54   61.03  17
   0   4   6 1062.25   63.63  17
   0   4  -6  974.83   61.58  17
   0   4  -6 1122.03   63.70  18
   0   4  -6  945.43   63.02  16
   0  -4  -7 4148.71  231.84   3
   0   4   7 3924.13  231.64   3
   0  -4  -7 3744.39  232.69   2
   0  -4  -7 3880.51  235.70   1
   0   4  -7 4051.84  230.65   2
   0  -4   7 3792.52  232.69   3
   0   4  -7 4040.53  230.60   3
   0   4   7 4032.73  234.08   1
   0  -4  -7 3711.39  231.89  17
   0   4   7 3392.49  230.16  16
   0   4   7 3806.43  232.62  17
   0   4  -7 4687.75  233.00  18
   0   4   7 3428.85  230.09  16
   0   4   7 3773.36  232.33  18
   0  -4  -7 3845.72  230.74  18
   0   4  -7 3884.35  231.81  16
   0   4   8 1200.72   71.98   7
   0  -4  -8 1497.27   74.59   3
   0   4   8 1350.31   74.24   3
   0  -4  -8 1424.01   76.25   2
   0  -4  -8 1415.59   79.96   1
   0   4   8 1421.94   77.48   1
   0   4  -8 1399.20   73.33   2
   0  -4  -8 1326.49   72.13   4
   0  -4   8 1398.76   71.80   5
   0   4   8 1353.30   76.00  17
   0   4   8  797.23   71.53  16
   0   4  -8 1650.16   75.90  18
   0  -4  -8 1218.60   74.47  17
   0   4   8 1205.79   72.58  14
   0  -4  -8 1273.93   73.23  18
   0   4   8 1262.62   72.19  15
   0   4   8 1247.00   75.47  18
   0   4  -8 1386.58   74.21  16
   0   4   8  923.49   71.60  16
   0   4   8 1348.83   72.20  11
   0   4   8 1281.93   72.15  13
   0   4   9  146.82   10.00   7
   0  -4  -9  164.10   10.30   4
   0  -4  -9  173.06   15.06   2
   0   4   9  146.10   10.94  14
   0   4  -9  174.55   13.07  18
   0   4   9  136.30   10.29  15
   0  -4  -9  131.56   10.94  18
   0   4   9  125.13   13.35  18
   0   4   9  140.54   10.15  13
   0   4   9  151.04   10.33  11
   0   4  10   21.45    3.50   7
   0  -4 -10   12.17    3.63   4
   0   4  10   12.84    4.72  14
   0   4  10   11.40    3.89  15
   0   4  10   22.00    3.69  13
   0   4  10   13.95    3.80  11
   0   4  10   15.36    2.93  12
   0  -4  10    5.98    2.48  12
   0   4  11  238.72   15.90   7
   0  -4 -11  229.35   16.23   4
   0   4  11  235.77   16.95  14
   0   4  11  247.63   16.47  15
   0   4  11  236.27   15.96  12
   0   4  11  256.38   16.41  11
   0  -4  11  254.49   15.89  12
   0   4  11  259.59   16.20  13
   0   4  12    1.92    2.87   7
   0  -4 -12   -3.12    3.64   4
   0   4  12   -1.46    4.22  15
   0   4  12    1.59    4.82  14
   0   4  12    0.73    3.14  12
   0   4  12   -0.15    3.27  13
   0  -4  12   -0.26    2.77  12
   0   4  12    1.70    3.94  11
   0   4  13  425.80   27.04   7
   0  -4 -13  376.00   27.39   4
   0   4  13  434.38   28.15  14
   0   4  13  463.15   27.89  15
   0  -4  13  434.13   27.21  12
   0   4  13  467.46   27.38  13
   0   4  13  424.88   27.32  12
   0   4  13  429.24   27.69  11
   0  -4 -14    0.73    4.55   4
   0   4  14    1.19    4.93  14
   0   4  14    2.08    4.92  15
   0   4  14   -0.62    3.53  13
   0   4  14   -1.51    3.64  12
   0  -4  14    2.46    3.42  12
   0  -4 -15  356.60   23.00   4
   0   4  15  347.45   23.27  15
   0   4  15  336.63   23.14  14
   0  -4  15  337.36   22.48  12
   0   4  15  362.41   22.76  12
   0   4  15  354.63   22.46  13
   0   4  16   52.66    6.56  10
   0  -4 -16   76.19    7.41   4
   0   4  16   74.37    7.94  15
   0   4  16   81.26    6.91  12
   0   4  16   70.04    6.17  13
   0  -4  16   61.30    6.25  12
   0  -4 -17  554.15   37.52   4
   0   4  17  627.92   38.02  15
   0  -4  17  611.37   37.25  12
   0   4  17  640.24   37.48  12
   0   4  17  566.17   36.90  13
   0  -4 -18   15.43    5.51   6
   0   4  18    7.08    5.52  15
   0  -4  18   12.33    3.76  12
   0   4  18   15.83    4.16  12
   0   4  18   11.69    5.58  11
   0  -4 -19  195.80   12.70   6
   0   4  19  163.98   12.62  15
   0   4  19  168.88   12.46  11
   0   4  19  166.45   11.94  12
   0  -4  19  169.27   11.67  12
   0  -4 -20    1.36    4.23   6
   0   4  20    6.73    4.57  15
   0   4  20    5.78    4.19  11
   0   4  20    1.70    3.13  12
   0  -4  20   -1.64    2.68  12
   0  -4 -21  267.12   18.70   6
   0   4  21  327.12   19.13  15
   0   4  21  347.79   18.72  12
   0  -4  21  272.30   18.32  12
   0   4  21  296.76   18.91  11
   0   6   0   13.79    5.78   1
   0   6   0   19.60    5.19   3
   0  -6   0   21.38    6.25   1
   0   6   0   19.65    6.12  16
   0   6   0   13.15    3.71  17
   0   6  -1  528.55   33.62   3
   0  -6  -1  533.24   35.30   1
   0   6   1  514.09   33.62   3
   0  -6  -1  495.97   34.13   3
   0  -6   1  455.91   34.05   3
   0   6   1  523.82   34.38   1
   0   6   1  528.09   33.16  17
   0   6  -1  526.61   32.59  17
   0  -6  -1  464.00   33.57  17
   0   6   1  533.34   35.02  16
   0  -6  -1  482.36   31.49  10
   0   6   2  106.14    8.20   7
   0   6   2  124.79   12.23   1
   0  -6  -2  107.79    8.59   4
   0  -6  -2  108.71   12.28   1
   0   6  -2  146.38   11.09   3
   0   6   2  139.68   11.14   3
   0  -6   2  135.90   12.01   3
   0  -6  -2  137.14   11.63   3
   0   6   2  125.89   10.34  17
   0   6   2   98.24    8.95  14
   0   6  -2  123.41   11.99  16
   0  -6  -2  126.49   11.12  17
   0   6   2  119.11   11.85  16
   0   6   3  797.55   49.90   7
   0  -6  -3  920.63   53.33   3
   0  -6  -3  815.46   50.13   4
   0  -6  -3  704.50   49.87   2
   0  -6  -3  865.82   49.61   2
   0  -6   3  877.10   53.67   3
   0   6   3  935.00   54.39   1
   0   6  -3  960.22   52.49   3
   0  -6  -3  915.65   55.46   1
   0   6  -3  893.65   53.88  16
   0   6   3  916.42   52.67  17
   0   6   3  875.02   53.25  16
   0  -6  -3  660.68   51.54  18
   0   6   3  737.40   50.39  14
   0  -6  -3  846.87   52.88  17
   0   6   3  802.50   49.95  13
   0   6   4  142.08   10.95   7
   0  -6  -4  179.29   14.46   3
   0  -6   4  156.63   14.44   3
   0  -6  -4  140.50   11.26   4
   0  -6  -4  136.74   11.59   2
   0   6   4  168.82   15.62   1
   0   6   4  187.51   13.94   3
   0  -6  -4  181.49   11.00   6
   0  -6  -4  165.41   11.17   2
   0  -6  -4  160.65   16.45   1
   0   6  -4  185.18   13.38   3
   0  -6  -4  150.27   12.85  18
   0   6  -4  193.75   14.73  16
   0   6   4  163.59   12.13  14
   0   6   4  178.61   13.82  17
   0  -6  -4  153.93   13.58  17
   0   6   4  191.38   14.30  16
   0  -6  -4  171.65   11.64  10
   0   6   4  167.06   10.89  11
   0   6   4  170.59   11.21  13
   0   6   5  458.07   29.57   7
   0  -6  -5  516.42   36.21   1
   0  -6   5  573.57   34.60   3
   0   6   5  520.83   34.69   1
   0   6  -5  548.57   31.90   3
   0   6   5  465.24   30.37  14
   0  -6  -5  456.21   31.12  18
   0  -6  -5  449.17   32.42  17
   0   6   5  479.86   32.01  16
   0   6   5  482.58   29.49  11
   0  -6   5  436.65   29.33  10
   0   6   5  489.62   29.73  13
   0  -6   6    5.44    2.80   8
   0  -6  -6    2.52    3.54   4
   0  -6   6    6.28    6.14   3
   0   6   6    2.22    3.63  16
   0  -6  -6    2.98    3.38  18
   0   6   6   10.14    5.08  14
   0   6   6    2.87    3.04  13
   0  -6   6    3.64    2.41  10
   0   6   6    4.91    2.95  11
   0  -6   7  319.31   19.95   8
   0  -6  -7  282.30   20.36   4
   0   6   7  300.68   21.30  14
   0   6   7  326.05   20.43  13
   0   6   7  340.77   20.41  11
   0  -6  -8    6.57    4.10   4
   0   6   8   12.52    3.85   7
   0   6   8   10.50    4.06  11
   0   6   8   16.69    3.91  13
   0   6   9  832.12   54.09   7
   0  -6  -9  850.00   54.32   4
   0   6   9  798.55   55.04  14
   0   6   9  910.27   54.08  15
   0   6   9  981.04   54.45  11
   0   6  10  293.42   19.56   7
   0  -6 -10  266.21   19.79   4
   0   6  10  281.14   20.80  14
   0   6  10  311.17   19.52  15
   0   6  10  335.39   20.08  11
   0   6  11  281.82   19.32   7
   0  -6 -11  242.17   19.53   4
   0   6  11  316.99   19.37  15
   0   6  11  293.94   20.96  14
   0   6  11  327.64   19.84  11
   0   6  11  294.65   19.43  13
   0   6  12   31.94    4.79   7
   0  -6 -12   27.29    6.49   4
   0   6  12   28.00    5.11  15
   0   6  12   24.75    7.62  14
   0   6  12   44.85    6.38  11
   0   6  12   31.36    5.39  13
   0   6  13 1394.75   87.34   7
   0  -6 -13 1350.45   87.85   4
   0   6  13 1394.39   88.51  14
   0   6  13 1410.15   87.61  15
   0   6  13 1497.43   87.58  13
   0   6  13 1537.81   88.04  11
   0   6  14  316.72   21.24   7
   0  -6 -14  345.53   22.20   6
   0  -6 -14  308.52   22.23   4
   0   6  14  336.80   22.86  14
   0   6  14  309.53   21.69  15
   0   6  14  343.16   21.66  13
   0   6  14  349.43   22.30  11
   0   6  15   89.74    6.83   7
   0  -6 -15   79.68    8.81   4
   0  -6 -15  100.43    8.94   6
   0   6  15   84.52    9.31  14
   0   6  15   73.08    7.97  15
   0   6  15   74.47    7.50  13
   0   6  15   81.89    8.87  11
   0  -6 -16   18.41    6.06   4
   0  -6 -16   15.71    6.29   6
   0   6  16   12.60    5.94  14
   0   6  16   14.67    5.25  15
   0   6  16   16.81    6.35  11
   0   6  16   16.43    4.16  13
   0   6  17  237.66   19.30  10
   0  -6 -17  332.58   20.55   6
   0  -6 -17  300.53   20.32   4
   0   6  17  275.22   19.90  14
   0   6  17  320.72   19.99  15
   0   6  17  344.46   20.38  11
   0   6  17  337.35   19.51  13
   0  -6 -18   -2.37    5.59   6
   0  -6 -18    1.63    4.61   4
   0   6  18    2.85    4.37  15
   0   6  18    2.94    4.71  11
   0   6  18    1.23    2.69  13
   0  -6 -19  251.33   15.78   6
   0   6  19  216.27   15.15  15
   0   6  19  228.32   15.41  11
   0   8   0 1935.82  113.98   7
   0  -8   0 1944.05  114.28   4
   0   8   0 1695.60  114.23  14
   0  -8   0 1914.65  114.27  10
   0   8   1  137.41   10.11   7
   0   8  -1  129.33    9.85   7
   0  -8  -1  138.63   10.74   4
   0  -8   1  153.37   10.61   4
   0   8   1  136.44   10.95  14
   0  -8   1  124.26   10.45  10
   0   8   1  150.60    9.90  13
   0  -8  -1  136.34   10.86  10
   0   8   2   46.99    5.55   7
   0   8  -2   37.28    4.38   7
   0  -8   2   34.22    5.07   4
   0  -8  -2   39.34    6.22   4
   0  -8  -2   47.69    5.07   6
   0   8   2   39.78    6.51  14
   0   8   2   46.04    4.92  13
   0  -8   2   33.75    5.18  10
   0  -8  -2   41.13    6.01  10
   0   8   3  446.52   29.32   7
   0  -8  -3  487.01   29.95   4
   0  -8  -3  505.37   29.40   6
   0  -8   3  488.32   29.26   4
   0   8   3  467.69   30.44  14
   0  -8   3  414.11   29.18  10
   0   8   3  444.35   29.19  13
   0   8   4  137.02   10.48   7
   0  -8  -4  140.15   10.37   6
   0  -8  -4  133.94   11.13   4
   0   8   4  175.17   12.59  14
   0   8   4  141.29   10.34  13
   0  -8   4  131.97   10.24  10
   0  -8   5  210.68   13.06   8
   0   8   5  178.92   13.11   7
   0  -8  -5  194.51   13.21   6
   0  -8  -5  173.58   13.77   4
   0   8   5  206.58   15.16  14
   0   8   5  192.11   13.23  13
   0  -8   5  165.35   12.70  10
   0   8   6  573.76   36.96   7
   0  -8   6  618.26   36.70   8
   0  -8  -6  613.58   36.96   6
   0   8   6  665.67   38.56  14
   0  -8   6  511.32   36.45  10
   0   8   6  599.11   36.91  11
   0   8   6  597.76   36.99  13
   0  -8   7   46.28    5.18   8
   0   8   7   49.45    6.26   7
   0  -8  -7   52.01    6.06   6
   0   8   7   45.48    9.13  14
   0  -8   7   44.76    4.87  10
   0   8   7   41.74    5.85  13
   0   8   7   52.94    6.12  11
   0  -8   8   91.00    7.38   8
   0  -8  -8  100.26    9.62   4
   0  -8  -8  104.27    8.51   6
   0   8   8   90.21   11.23  14
   0   8   8   91.46    8.42  11
   0   8   8   85.08    8.36  13
   0  -8  -9  384.25   24.85   6
   0  -8  -9  348.48   25.38   4
   0   8   9  404.17   26.83  14
   0   8   9  379.00   24.82  13
   0   8   9  390.16   24.97  11
   0  -8 -10  954.12   60.22   6
   0  -8 -10  880.41   60.56   4
   0   8  10  956.30   60.18   7
   0   8  10 1071.05   60.55  11
   0   8  10  996.72   60.21  13
   0  -8 -11   79.45    9.58   4
   0  -8 -11   77.05    8.57   6
   0   8  11   91.17    8.30   7
   0   8  11   90.06    8.94  11
   0   8  11   90.03    8.44  13
   0   8  12  170.99   12.79   7
   0  -8 -12  148.22   13.09   6
   0  -8 -12  166.96   13.79   4
   0   8  12  176.01   15.15  14
   0   8  12  207.76   13.57  11
   0   8  13  506.78   31.57   7
   0  -8 -13  455.95   32.38   4
   0   8  13  493.08   33.25  14
   0   8  13  528.35   32.26  11
   0   8  14  268.72   17.93   7
   0  -8 -14  235.87   18.98   4
   0   8  14  279.95   20.00  14
   0   8  14  283.25   18.32  13
   0   8  14  299.57   18.96  11
   0   8  15   16.16    3.49   7
   0  -8 -15   13.18    6.30   4
   0  -8 -15    9.97    6.10   6
   0   8  15    9.27    6.32  14
   0   8  15   12.12    5.17  11
   0   8  15   13.17    4.47  13
   0   8  16  210.90   14.51   7
   0  -8 -16  210.47   15.94   4
   0  -8 -16  240.33   15.99   6
   0   8  16  214.47   15.95  14
   0   8  16  248.11   15.13  13
   0   8  16  257.64   15.81  11
   0   8  17   46.90    4.79  10
   0  -8 -17   59.30    6.30   4
   0  -8 -17   74.51    6.85   6
   0   8  17   54.01    5.86  14
   0   8  17   71.88    5.23  13
   0  10   0 1224.65   77.41   7
   0 -10   0 1311.91   77.79   4
   0  10   1    4.91    4.60   7
   0  10  -1    0.48    3.79   7
   0 -10  -1    2.20    5.46   4
   0 -10   1    3.62    4.49   4
   0  10   1    3.57    5.43  14
   0  10   2  137.38   11.15   7
   0 -10   2  151.38   10.97   4
   0 -10  -2  164.90   12.06   4
   0  10   2  154.05   12.58  14
   0  10   2  139.65   10.44  13
   0  10   3  250.13   18.12   7
   0 -10  -3  253.25   18.83   4
   0  10   3  293.13   17.46   5
   0  10   3  252.34   19.43  14
   0  10   3  265.38   17.67  13
   0 -10  -4  156.36   12.47   6
   0 -10   4  188.77   12.72   8
   0  10   4  145.23   12.74   7
   0 -10  -4  165.54   13.63   4
   0  10   4  191.99   14.95  14
   0  10   4  184.44   12.24  13
   0 -10   5   13.88    4.70   8
   0  10   5    5.39    5.44   7
   0 -10  -5   14.75    6.96   4
   0 -10  -5   18.16    5.25   6
   0  10   5   25.62    8.83  14
   0  10   5   12.30    4.60  13
   0 -10  -6  617.13   40.60   6
   0  10   6  642.83   40.69   7
   0 -10   6  658.85   40.23   8
   0 -10  -6  639.85   41.25   4
   0  10   6  653.18   42.25  14
   0  10   6  653.58   40.41  13
   0 -10  -7  181.26   13.19   6
   0  10   7  179.51   13.46   7
   0 -10   7  169.93   12.22   8
   0 -10  -7  165.82   14.12   4
   0  10   7  192.02   15.80  14
   0  10   7  181.02   12.83  13
   0 -10  -8  129.07   11.01   6
   0  10   8  148.24   11.41   7
   0  10   8  145.53   14.03  14
   0  10   8  141.81   10.82  13
   0  10   9    0.18    5.42   7
   0 -10  -9    0.58    5.00   6
   0  10   9   -1.96    8.91  14
   0  10   9    2.42    4.92  13
   0 -10 -10  747.26   45.49   6
   0 -10 -10  683.12   44.86   9
   0 -10 -10  707.68   45.85   4
   0  10  10  773.61   47.05  14
   0  10  10  765.46   45.33  13
   0 -10 -11    4.65    3.69   9
   0  10  11    8.13    4.82   7
   0 -10 -11    1.58    5.04   6
   0 -10 -11    1.63    6.20   4
   0  10  11    6.31    8.29  14
   0  10  11    2.31    4.46  13
   0 -10 -12  186.34   13.68   4
   0 -10 -12  185.40   13.23   6
   0 -10 -12  172.81   12.30   9
   0  10  12  188.93   12.67   7
   0  10  12  182.16   12.64  13
   0 -10 -13    2.56    4.57   6
   0 -10 -13    1.00    5.28   4
   0  10  13   -1.15    3.30   7
   0 -10 -13    0.22    3.37   9
   0  10  13   -0.25    3.68  13
   0  10  14   64.87    4.79   7
   0 -10 -14   51.80    4.82   9
   0 -10 -14   41.57    5.97   4
   0 -10 -14   43.05    5.77   6
   0  10  14   52.26    6.89  14
   0  10  14   58.06    5.19  13
   0 -12   0   43.56    6.30   8
   0  12   0   61.82    5.13   5
   0 -12   0   36.08    4.36   4
   0 -12  -1   47.03    6.53   8
   0  12   1   48.99    5.05   7
   0 -12   1   50.48    6.15   8
   0 -12  -1   41.96    5.10   4
   0  12   1   41.47    4.67   5
   0  12   2   94.36    8.03   7
   0 -12   2   93.14    8.56   8
   0 -12  -2   89.82    8.03   4
   0 -12   3  232.19   14.90   8
   0  12   3  208.95   14.71   7
   0  12   3  220.08   15.41  14
   0 -12  -3  216.14   14.85   4
   0 -12   4  229.22   14.51   8
   0  12   4  197.95   14.56   7
   0  12   4  216.09   15.51  14
   0 -12  -4  222.06   14.80   4
   0  12   5    3.92    4.11   7
   0 -12   5    2.19    3.26   8
   0 -12  -5   -0.72    4.19   4
   0  12   5   -1.07    5.77  14
   0  12   6  379.99   23.17   7
   0 -12  -6  382.55   23.30   4
   0  12   6  383.71   24.17  14
   0  12   6  332.38   22.63  13
   0  12   7  250.79   16.16   7
   0 -12  -7  245.38   16.33   4
   0  12   7  237.11   17.26  14
   0  12   7  244.35   15.71  13
   0  12   8  148.44    9.97   7
   0 -12  -8  130.25   10.15   4
   0  12   8  147.46   11.38  14
   0  12   8  139.09    9.52  13
   0  12   9  211.15   13.58   7
   0 -12  -9  197.73   13.73   4
   0  12   9  224.25   14.73  14
   0  12   9  202.62   13.30  13
  -1   1  22   24.71    3.65  15
  -1   1  22   25.44    3.83  12
  -1  -1  22   27.48    3.76  12
  -1  -1  21  471.16   28.30  15
  -1   1  21  502.29   28.78  15
  -1  -1  21  446.76   28.62  12
  -1   1  21  539.63   28.90  12
  -1   1  20   -2.84    4.68  15
  -1  -1  20    0.14    3.54  15
  -1   1  20    0.13    3.44  11
  -1   1  20    1.81    4.57  12
  -1   1  19  482.24   29.96  15
  -1  -1  19  505.66   29.61  15
  -1   1  19  442.33   29.38  11
  -1   1  19  531.00   30.06  12
  -1  -1  19  419.06   28.97  11
  -1   1  18  372.99   23.78  15
  -1  -1  18  371.15   23.21  15
  -1   1  18  369.57   23.66  12
  -1  -1  18  335.12   22.72  11
  -1   1  18  353.02   23.13  11
  -1   1  17   11.68    5.52  15
  -1  -1  17    7.67    4.63  15
  -1  -1  17    9.57    3.55  11
  -1   1  17    6.51    4.47  11
  -1   1  17   13.99    5.73  12
  -1  -1  16   90.43    7.46  15
  -1   1  16   87.52    8.24  15
  -1   1  16   81.85    7.49  11
  -1  -1  16   78.92    6.77  11
  -1   1  16   64.46    7.84  12
  -1  -1  15 1844.37  106.11  15
  -1   1  15 1806.81  106.29  15
  -1  -1  15 1653.50  105.70  11
  -1   1  15 1670.60  106.12  12
  -1   1  15 1755.38  105.96  11
  -1   1  14  214.37   14.78  15
  -1  -1  14  221.17   14.38  15
  -1  -1  14  212.60   14.06  11
  -1   1  14  227.67   14.58  12
  -1   1  14  203.80   14.29  11
  -1  -1  14  186.17   14.35  12
  -1  -1  13 1396.86   82.53  15
  -1   1  13 1319.46   82.64  15
  -1   1  13 1400.71   82.57  12
  -1  -1  13 1315.88   82.49  12
  -1   1  13 1378.96   82.42  11
  -1  -1  13 1304.24   82.21  11
  -1   1  12  215.89   15.72  10
  -1  -1  12  258.32   15.92  15
  -1   1  12  197.27   19.93  17
  -1  -1  12  253.66   15.94  12
  -1   1  12  237.90   15.86  12
  -1   1  12  254.43   15.80  11
  -1  -1  12  239.25   15.55  11
   1   1 -11 1302.60   71.70   2
  -1   1  11 1265.90   71.09   1
   1  -1 -11 1175.61   72.83   1
   1   1 -11 1063.43   69.66  18
  -1  -1  11 1082.69   67.36  15
   1  -1 -11 1092.35   69.36  17
  -1   1  11  983.97   71.48  17
  -1   1  11 1077.50   67.37  12
  -1   1  11 1106.74   67.29  11
  -1  -1  11 1088.12   67.14  11
  -1  -1  11 1120.35   67.41  12
   1   1 -10   20.52    6.85   1
   1   1 -10   36.29    7.61   2
  -1   1  10   34.38    6.73   1
   1  -1 -10   34.23    9.06   1
   1  -1 -10   32.01    8.48   2
   1   1 -10   32.47    5.59  18
   1  -1 -10   32.43    4.96  18
  -1   1  10   20.93    7.47  18
  -1   1  10   30.82    6.64  17
   1  -1 -10   42.24    5.15  17
   1   1 -10   37.44    4.33  17
  -1  -1  10   30.85    3.75  12
  -1   1  10   27.19    3.56  12
   1  -1  -9 1139.73   76.23   1
   1  -1  -9  965.06   72.31   3
   1   1  -9 1083.50   74.50   1
  -1   1   9 1205.19   74.98   1
   1   1  -9 1272.67   75.37   2
  -1  -1   9 1278.52   73.91   1
   1   1  -9 1351.31   73.50  17
  -1   1   9 1035.87   75.32  18
  -1   1   9 1169.98   75.17  17
   1   1  -9 1421.88   72.42  16
  -1  -1   9 1018.75   74.92  17
   1   1  -9 1304.69   74.53  18
   1  -1  -9 1249.23   73.94  17
   1  -1  -9 1111.48   73.73  18
   1   1  -8  614.33   35.86   1
  -1   1   8  587.66   35.98   1
   1   1  -8  449.52   32.97   3
   1   1  -8  669.33   36.54   2
  -1  -1   8  640.78   34.82   1
   1  -1  -8  593.61   37.45   1
   1  -1  -8  574.44   33.61   3
   1   1  -8  438.03   32.99   3
  -1  -1   8  500.99   35.75  17
   1   1  -8  725.15   33.68  16
   1   1  -8  656.18   35.60  18
  -1   1   8  582.93   35.95  17
   1   1  -8  722.45   34.47  17
   1  -1  -8  576.27   34.71  17
   1  -1  -8  580.73   34.77  18
  -1   1   8  526.03   36.22  18
   1  -1  -7  114.28    7.15   3
   1   1  -7  107.30    9.51   2
  -1  -1   7  115.15    8.15   1
   1  -1  -7  110.75   11.18   1
   1   1  -7   98.79    6.79   3
   1   1  -7  108.28    9.46   1
  -1   1   7  126.86    9.93   1
   1   1  -7   88.50    8.50  18
   1   1  -7   96.24    7.02  16
   1  -1  -7   81.36    7.79  18
   1   1  -7   91.47    7.32  17
  -1   1   7   76.72    9.58  18
  -1   1   7   78.39    8.58  17
   1  -1  -7   89.61    8.03  17
  -1  -1   7   59.69    9.05  17
  -1   1   6   66.46    7.96   1
  -1  -1   6   75.13    6.10   1
   1  -1  -6   63.97    5.46   3
   1   1  -6   71.12    5.35   3
   1   1  -6   67.93    7.98   2
   1   1  -6   57.71    7.29   1
   1  -1  -6   72.61    9.12   1
   1   1  -6   66.18    5.70  16
   1   1  -6   79.82    5.63  17
   1   1  -6   67.46    6.93  18
  -1   1   6   60.18    7.63  18
  -1  -1   6   58.59    7.97  17
   1  -1  -6   73.93    6.41  17
  -1   1   6   69.39    7.12  17
   1   1  -5  554.06   35.77   1
   1  -1  -5  515.28   36.97   1
   1  -1  -5  542.51   35.07   3
   1   1  -5  534.00   35.06   3
   1   1  -5  559.44   36.29   2
  -1  -1   5  545.95   35.33   1
   1   1  -5  611.53   36.04  18
  -1   1   5  514.56   36.19  18
   1  -1  -5  612.97   35.64  17
   1   1  -5  610.97   35.41  16
  -1  -1   5  561.44   36.01  17
   1   1  -5  640.84   35.19  17
   1   1  -4  661.58   40.10   2
   1  -1  -4  615.40   39.24   3
   1   1  -4  576.73   39.57   1
  -1  -1   4  619.68   39.34   1
   1  -1  -4  572.00   40.78   1
   1   1  -4  621.18   39.30   3
   1   1  -4  670.10   39.72  16
  -1   1   4  654.83   40.00  18
   1  -1  -4  649.68   39.69  17
  -1  -1   4  579.35   39.79  17
   1   1  -4  685.46   39.99  18
   1   1  -4  739.45   39.23  17
   1   1  -3  109.58    7.38   2
   1  -1  -3   94.82    6.83   3
   1   1  -3  110.22    7.00   3
   1  -1  -3   83.40    8.48   1
   1   1  -3   98.12    6.89   1
  -1  -1   3   84.34    7.56   3
  -1   1   3   89.85    7.29  17
   1   1  -3   99.73    7.81  18
   1   1  -3  106.79    6.65  17
   1   1  -3  102.80    7.99  16
  -1   1   3   86.18    7.54  18
   1   1  -2  442.52   29.21   3
   1   1  -2  453.06   29.21   2
   1  -1  -2  473.88   29.19   3
   1  -1  -2  394.69   29.99   1
   1   1  -2  524.45   29.11  17
  -1   1   2  502.10   29.29  18
   1   1  -2  456.52   29.47  18
  -1   1   2  529.18   29.42  17
   1   1  -2  447.50   29.88  16
   1  -1  -1 2480.68  148.56   3
   1   1  -1 2442.27  148.34   2
  -1  -1   1 2126.96  148.60   3
   1  -1  -1 2412.96  148.95   1
   1  -1  -1 2267.53  148.77  16
  -1   1   1 2809.54  148.63  17
  -1   1   1 2593.27  148.41  18
  -1  -1   0  891.40   66.52   1
   1   1   0 1107.72   66.19   2
  -1   1   0 1090.97   66.39   1
   1  -1   0 1175.40   66.30   3
  -1  -1   0  952.87   66.29   3
   1  -1   0 1132.86   66.77  16
  -1   1   0 1218.83   66.38  17
  -1   1   0 1148.87   66.25  18
   1   1   0 1099.86   66.17  17
  -1  -1  -1 6266.79  376.63   3
  -1   1  -1 6188.35  376.48   2
  -1  -1  -1 5830.67  377.08   1
  -1   1  -1 6426.75  376.54   3
   1  -1   1 7023.13  377.13  16
   1   1   1 5726.65  376.68  17
   1   1   1 6401.62  376.50  18
  -1   1  -2   25.54    3.53   2
  -1  -1  -2    7.33    4.30   1
  -1   1  -2   32.50    2.40   3
  -1  -1  -2   25.15    2.57   3
   1   1   2   47.17    3.74  18
  -1   1  -2   39.71    4.06  16
   1   1   2   22.82    3.60  17
  -1   1  -3   97.31    8.24   2
   1   1   3  101.47    7.31   3
  -1   1  -3  104.05    7.05   3
   1  -1   3  106.12    7.53   3
  -1   1  -3   90.59    7.43   1
  -1  -1  -3   99.42    7.40   3
  -1  -1  -3   97.23    9.28   1
  -1   1  -3  140.82    8.18  16
  -1   1  -3  122.35    9.07  18
   1   1   3  126.69    8.52  17
   1   1   3  130.44    8.76  18
  -1   1  -3  119.68    8.89  17
   1   1   3  140.43    7.37  16
  -1  -1  -4  370.95   25.58   1
  -1  -1  -4  396.35   23.61   3
   1   1   4  395.67   23.64   3
  -1   1  -4  379.72   24.87   2
  -1   1  -4  349.90   24.02   1
  -1   1  -4  376.88   23.25   3
   1   1   4  437.94   23.37  16
   1  -1   4  342.63   24.62  16
  -1  -1  -4  344.27   24.13  17
   1   1   4  327.20   24.67  18
  -1   1  -4  375.18   24.32  17
  -1   1  -4  308.22   24.87  18
  -1   1  -4  380.67   23.96  16
  -1  -1  -5 3235.16  209.65   1
   1   1   5 3257.49  207.76   3
  -1  -1  -5 3389.66  207.76   3
  -1   1  -5 3247.89  207.35   3
  -1   1  -5 3253.32  209.07   2
  -1   1  -5 3309.78  208.42   1
   1  -1   5 3325.30  208.04   1
   1  -1   5 3058.27  209.01  17
  -1  -1  -5 3817.71  208.50  17
   1   1   5 3236.36  208.96  18
  -1   1  -5 3852.63  208.50  17
  -1   1  -5 3912.04  208.12  16
   1  -1   5 3526.99  208.81  16
  -1   1  -5 3749.74  209.22  18
   1   1   5 3649.56  207.41  16
  -1  -1  -6   18.88    6.89   1
  -1   1  -6   18.24    6.39   2
  -1  -1  -6   15.67    2.56   3
  -1   1  -6   15.62    4.95   1
   1  -1   6   26.50    3.83   1
   1   1   6   19.05    6.05   1
   1   1   6    9.56    1.85  16
   1  -1   6    8.88    5.92  16
  -1   1  -6   17.75    3.89  17
   1   1   6    7.67    6.08  18
   1  -1   6    8.49    6.73  17
  -1  -1  -6   17.00    3.78  17
  -1   1  -6   16.42    2.71  16
  -1   1  -6    6.96    5.27  18
   1   1   6   16.20    5.24  17
   1   1   7 1422.37   84.64   1
   1  -1   7 1414.93   83.27   1
  -1  -1  -7 1228.79   85.04   2
  -1  -1  -7 1317.36   85.42   1
  -1   1  -7 1322.42   83.91   1
  -1   1  -7 1436.86   84.92   2
  -1  -1  -7 1294.66   82.38   3
  -1   1  -7 1436.53   84.34  18
  -1   1  -7 1531.23   83.39  17
   1  -1   7 1093.92   84.26  17
   1   1   7 1068.28   84.27  18
  -1   1  -7 1481.39   82.70  16
  -1  -1  -7 1443.39   83.56  17
   1   1   7 1327.52   84.52  17
   1   1   8  736.73   49.37   1
   1  -1   8  811.80   48.03   1
  -1   1  -8  739.10   48.83   1
  -1  -1  -8  694.28   46.74   3
  -1  -1  -8  742.82   50.49   1
  -1   1  -8  783.75   49.81   2
  -1  -1  -8  729.92   50.30   2
  -1   1  -8  863.80   47.12  16
  -1   1  -8  897.21   48.14  17
  -1  -1  -8  805.98   48.30  17
   1   1   8  613.49   49.27  18
   1   1   8  739.49   49.62  17
  -1   1  -8  860.16   49.28  18
   1  -1   8  641.66   49.39  17
  -1   1  -9    5.57    7.16   2
  -1  -1  -9    3.14    1.88   3
   1   1   9    4.71    5.27   1
  -1  -1  -9    6.34    7.75   2
  -1  -1  -9    5.42    7.99   1
  -1   1  -9    1.17    5.37   1
   1  -1   9    4.07    4.06   1
   1   1   9    4.27    6.49  18
  -1   1  -9    3.09    4.52  18
   1   1   9   11.57    5.98  17
  -1   1  -9    2.18    1.79  16
  -1  -1  -9    9.21    3.55  17
  -1   1  -9    3.41    3.34  17
  -1  -1 -10 1153.24   67.26   2
  -1  -1 -10 1040.76   67.05   1
   1   1  10 1100.00   65.54   1
   1  -1  10 1143.53   63.99   1
  -1   1 -10 1149.35   66.19   2
  -1   1 -10 1095.29   63.71  17
  -1   1 -10 1126.24   65.14  18
  -1  -1 -10 1049.59   64.12  17
   1   1  10  926.68   66.18  17
   1   1  10  949.54   62.21  12
   1   1  10  979.11   62.18  11
   1  -1  10  983.79   62.24  12
  -1  -1 -11 1616.23  102.93   1
   1   1  11 1714.83  101.29   1
   1   1  11 1370.35  102.19  17
  -1  -1 -11 1632.60   99.95  17
   1  -1  11 1634.93   97.85  15
   1  -1  11 1595.45   97.83  12
   1   1  11 1659.40   97.86  12
   1   1  11 1606.29   97.75  11
   1  -1  11 1574.55   97.61  11
   1  -1  12   -1.42    3.15  15
   1   1  12    1.31    3.05  12
   1  -1  12    3.64    2.83  11
   1  -1  12    4.03    3.43  12
   1   1  13  350.15   21.94  15
   1  -1  13  322.14   21.62  15
   1  -1  13  332.75   21.39  11
   1  -1  13  319.54   21.65  12
   1   1  13  341.90   21.75  12
   1   1  13  347.85   21.63  11
   1  -1  14   39.41    4.91  15
   1   1  14   33.68    5.44  15
   1  -1  14   30.32    4.29  11
   1   1  14   29.43    4.74  11
   1   1  14   30.41    5.01  12
   1   1  15 2222.55  135.36  15
   1  -1  15 2250.44  135.16  15
   1   1  15 2348.20  135.28  12
   1  -1  15 2114.24  134.85  11
   1   1  15 2216.30  135.07  11
   1  -1  16  103.56    8.04  15
   1   1  16   82.95    8.34  15
   1  -1  16   95.45    7.65  11
   1   1  16   75.91    7.95  11
   1   1  16   96.33    8.57  12
   1   1  17  776.85   45.58  15
   1  -1  17  720.61   45.13  15
   1   1  17  729.37   45.14  11
   1  -1  17  694.92   44.82  11
   1   1  17  712.29   45.41  12
   1   1  18  222.07   14.25  15
   1  -1  18  203.34   13.49  15
   1   1  18  194.82   14.02  12
   1  -1  18  173.90   12.92  11
   1   1  18  173.43   13.40  11
   1  -1  19   10.50    4.25  15
   1   1  19   18.10    5.44  15
   1   1  19   19.01    6.09  12
   1  -1  19   18.56    3.61  11
   1   1  19   14.01    4.66  11
   1  -1  20   93.51    7.08  15
   1   1  20   88.42    7.75  15
   1   1  20   90.21    7.19  11
   1  -1  20   70.84    6.38  11
   1   1  20  100.22    7.95  12
   1   1  21  496.67   29.04  15
   1  -1  21  478.38   28.60  15
   1   1  21  421.72   28.57  11
   1   1  21  471.32   29.01  12
   1  -1  21  442.52   28.92  12
   1   1  22   17.12    3.23  15
   1  -1  22   18.13    3.40  12
   1   1  22   17.14    3.43  12
   1   1  22   11.82    2.22  11
  -1   3  21   21.08    3.74  12
  -1  -3  21   25.34    3.48  12
  -1   3  21   23.70    3.92  11
   1  -3 -20  206.11   14.97   6
  -1   3  20  203.90   15.41  15
  -1  -3  20  246.59   15.03  12
  -1   3  20  230.72   15.19  11
  -1   3  20  238.23   15.17  12
   1  -3 -19  194.38   13.29   6
  -1   3  19  163.54   13.56  15
  -1   3  19  173.30   13.22  11
  -1  -3  19  203.44   13.04  12
  -1   3  19  198.22   13.24  12
   1  -3 -18  524.34   30.25   6
  -1   3  18  456.63   30.43  15
  -1   3  18  449.09   30.10  11
  -1  -3  18  458.41   29.84  12
  -1   3  18  470.98   30.06  12
  -1   3  17    9.03    5.95  15
  -1  -3  17   15.43    4.59  12
  -1   3  17   15.85    5.47  11
  -1   3  17    9.12    4.85  12
  -1   3  16  274.14   21.17  10
  -1   3  16  327.06   22.05  15
  -1   3  16  317.57   21.53  12
  -1   3  16  346.00   21.81  11
  -1   3  16  355.95   20.98  13
  -1  -3  16  343.76   21.48  12
   1  -3 -15  524.17   33.65   4
  -1   3  15  613.38   34.27  15
  -1   3  15  539.23   33.71  12
  -1   3  15  577.49   33.99  11
  -1   3  15  565.41   33.29  13
  -1  -3  15  539.41   33.60  12
   1  -3 -14   53.74    5.78   4
  -1   3  14   43.15    6.19  15
  -1   3  14   52.33    5.06  13
  -1  -3  14   47.87    5.44  12
  -1   3  14   49.95    5.66  12
  -1   3  14   60.39    6.35  11
   1  -3 -13  211.75   15.12   4
  -1   3  13  215.34   15.51  15
  -1   3  13  218.70   15.56  14
  -1  -3  13  239.12   15.16  12
  -1   3  13  237.50   14.95  13
  -1   3  13  229.03   15.25  12
  -1   3  12  241.31   15.33   7
   1  -3 -12  244.29   15.70   4
  -1  -3  12  230.72   15.07   5
  -1   3  12  245.26   16.12  15
  -1   3  12  216.98   16.11  14
  -1   3  12  239.79   15.70  12
  -1   3  12  234.89   15.54  13
  -1  -3  12  251.98   15.69  12
  -1   3  11  138.88    9.42   7
  -1  -3  11  143.31    9.22   5
   1  -3 -11  156.92    9.87   4
  -1   3  11  136.91   10.05  15
  -1   3  11  120.96   10.31  14
  -1  -3  11  135.37    9.65  12
  -1   3  11  137.00    9.74  12
  -1   3  11  135.61    9.59  13
   1  -3 -10  221.46   18.78   2
   1   3 -10  231.03   16.16   2
  -1  -3  10  210.41   13.53   5
   1  -3 -10  215.49   13.99   4
   1  -3 -10  208.05   15.29  18
  -1   3  10  219.87   14.35  15
  -1   3  10  195.32   14.49  14
  -1   3  10  179.83   17.69  18
   1   3 -10  262.39   16.85  18
  -1   3  10  187.63   17.31  17
   1  -3 -10  193.63   16.15  17
  -1   3  10  208.75   13.93  12
  -1   3  10  222.36   13.96  13
  -1  -3  10  222.56   13.92  12
  -1   3   9  840.02   52.93   1
   1  -3  -9  906.48   53.11   2
   1  -3  -9  868.00   55.44   1
   1   3  -9  875.07   50.59   2
   1  -3  -9  830.46   49.99   3
   1   3  -9  844.45   49.91  16
   1  -3  -9  724.61   50.60  17
   1  -3  -9  722.28   49.72  18
  -1   3   9  704.00   51.73  18
  -1   3   9  744.97   48.77  15
  -1   3   9  739.25   51.71  17
   1   3  -9  904.17   51.38  18
  -1   3   9  802.86   48.71  11
   1   3  -8  510.93   32.08   2
   1   3  -8  469.88   30.79   3
   1  -3  -8  499.20   36.12   1
   1  -3  -8  502.98   31.92   3
   1  -3  -8  536.24   34.46   2
   1  -3  -8  469.92   31.60  18
   1  -3  -8  499.62   32.62  17
  -1   3   8  466.53   33.22  17
   1   3  -8  589.80   33.22  18
  -1   3   8  504.01   33.70  18
   1   3  -8  490.33   31.91  16
  -1   3   7  404.93   24.20   3
   1  -3  -7  470.20   24.42   3
   1  -3  -7  480.40   29.22   1
   1   3  -7  377.13   22.79   1
   1   3  -7  425.73   23.27   3
   1   3  -7  452.82   24.26   2
  -1   3   7  423.67   26.64   1
   1  -3  -7  426.65   26.35   2
  -1   3   7  383.16   25.20  18
   1   3  -7  403.79   22.68  17
   1  -3  -7  413.48   23.75  18
   1  -3  -7  412.21   24.71  17
   1   3  -7  400.82   24.40  16
   1   3  -7  456.19   25.23  18
   1  -3  -6 6076.77  336.44   3
  -1   3   6 5748.63  336.44   3
  -1   3   6 5814.46  338.27   1
   1  -3  -6 5498.93  337.43   2
   1   3  -6 5872.69  336.05   2
   1   3  -6 5933.95  335.81   3
   1   3  -6 5180.58  335.29   1
   1  -3  -6 5704.46  339.39   1
   1   3  -6 5198.87  335.15   1
  -1  -3   6 5441.23  337.26   3
   1   3  -6 6375.75  337.25  18
   1   3  -6 5981.02  335.26  17
   1  -3  -6 5590.10  336.69  17
   1  -3  -6 5493.35  335.85  18
   1   3  -6 4968.32  335.19  17
  -1   3   6 5625.44  335.42  16
  -1   3   6 5442.36  336.81  18
  -1   3   6 6097.22  337.21  17
   1   3  -6 5612.62  336.76  16
   1   3  -5 1150.20   66.96   3
  -1   3   5 1086.47   67.35   3
   1   3  -5 1034.02   66.15   1
   1  -3  -5 1075.80   69.98   1
   1  -3  -5 1173.38   67.46   3
   1   3  -5 1093.99   66.77   2
   1   3  -5 1059.23   66.40   1
   1  -3  -5  950.85   67.89   2
  -1  -3   5 1077.54   68.20   3
   1   3  -5 1168.20   66.63  17
   1  -3  -5 1180.74   66.90  18
  -1   3   5 1093.01   66.97  16
  -1   3   5 1101.84   67.82  17
   1   3  -5 1017.55   67.82  16
   1   3  -5 1203.82   68.06  18
   1   3  -5 1062.53   66.23  17
  -1   3   5 1097.63   67.55  18
   1   3  -4  373.04   21.80   3
   1   3  -4  332.77   20.83   1
   1   3  -4  356.23   21.41   1
   1   3  -4  355.76   21.28   2
  -1   3   4  367.86   23.86   1
   1  -3  -4  362.03   22.14   3
  -1   3   4  350.50   22.15   3
  -1  -3   4  353.82   22.79   3
   1   3  -4  288.28   22.89  16
   1   3  -4  326.72   22.43  18
  -1   3   4  332.34   22.25  17
   1  -3  -4  343.33   21.36  18
  -1   3   4  311.77   22.13  16
  -1   3   4  306.92   21.77  18
   1   3  -4  316.89   21.94  17
   1   3  -4  322.67   20.90  17
   1   3  -3  206.07   13.38   3
   1  -3  -3  189.83   13.59   3
   1   3  -3  149.32   12.99   1
   1   3  -3  202.88   12.47   2
  -1   3   3  173.39   14.67   1
  -1  -3   3  161.63   13.18   2
  -1  -3   3  170.31   13.83   3
  -1   3   3  170.91   14.35  16
  -1   3   3  203.43   13.18  18
   1  -3  -3  227.04   12.98  18
   1   3  -3  191.85   14.24  18
   1   3  -3  211.48   15.50  16
  -1   3   3  222.16   13.84  17
   1   3  -3  215.02   12.51  17
  -1   3   2 1411.23   85.80   1
   1  -3  -2 1230.97   84.38   2
   1   3  -2 1456.06   84.79   3
   1  -3  -2 1411.54   84.89   3
  -1  -3   2 1356.88   84.22   2
   1   3  -2 1086.30   84.66   1
   1  -3  -2 1257.57   85.94   1
   1   3  -2 1478.71   83.94   2
  -1  -3   2 1198.25   84.85   3
   1  -3  -2 1592.12   84.44  18
  -1   3   2 1426.61   84.26  18
   1   3  -2 1136.45   84.46  18
   1   3  -2 1593.83   84.22  17
  -1   3   2 1551.75   85.01  17
  -1   3   2 1396.40   85.56  16
   1  -3  -1 1597.56  105.62   1
   1   3  -1 1842.85  104.15   2
   1  -3  -1 1867.37  104.04   2
   1  -3  -1 1658.40  104.84   3
  -1  -3   1 1637.22  103.95   2
  -1   3   1 1259.14  105.31   1
   1   3  -1 1485.46  105.01   1
   1   3  -1 1635.85  104.77   3
  -1  -3   1 1802.77  105.35   1
   1   3  -1 1918.82  104.43  17
  -1   3   1 1746.99  104.15  18
   1  -3  -1 1490.20  104.76  17
   1   3  -1 1815.31  104.10  18
  -1  -3   1 1634.25  104.58  17
   1  -3  -1 1739.19  104.60  18
  -1   3   1 1860.02  104.83  17
  -1  -3   0  537.56   33.60   1
   1   3   0  477.72   33.30   1
  -1  -3   0  589.48   31.73   2
   1  -3   0  529.72   33.40   1
  -1   3   0  528.57   33.13   1
  -1   3   0  530.28   32.68   3
   1  -3   0  507.58   32.74   3
   1  -3   0  459.69   31.42   2
  -1  -3   0  551.59   32.93   3
  -1   3   0  550.14   32.53  17
  -1   3   0  582.01   32.03  18
   1   3   0  610.46   32.55  17
   1   3   0  580.88   31.76  18
   1  -3   0  485.07   32.81  17
  -1  -3   0  548.98   32.54  17
   1  -3   0  455.06   32.90  18
   1   3   1  853.26   55.88   1
  -1   3  -1  672.08   53.85   2
  -1  -3  -1  887.95   55.16   3
  -1  -3  -1  958.46   54.40   2
   1  -3   1  932.66   55.17   1
  -1   3  -1  964.87   55.02   3
  -1   3  -1  954.37   54.99   1
  -1  -3  -1  848.68   56.06   1
  -1   3  -1 1066.24   54.74  18
  -1  -3  -1 1057.66   54.55  18
   1   3   1 1088.92   55.09  17
   1   3   1  975.04   54.22  18
  -1  -3  -1  933.11   54.91  17
  -1   3  -1 1059.21   54.85  17
  -1   3  -2 2753.60  154.49   2
  -1   3  -2 2506.53  155.35   3
   1  -3   2 2384.83  155.46   3
  -1  -3  -2 2446.85  155.62   3
  -1  -3  -2 1998.21  155.21   2
  -1   3  -2 2467.51  154.93   1
   1   3   2 2365.22  156.53   1
   1   3   2 2710.17  155.74  17
  -1  -3  -2 2920.59  154.94  18
   1   3   2 2325.24  156.37  16
  -1   3  -2 2763.30  155.24  17
  -1   3  -2 2209.66  155.51  18
   1   3   2 2605.33  155.00  18
   1  -3   3  292.62   20.19   3
  -1   3  -3  317.57   19.21   2
  -1  -3  -3  292.58   20.33   3
   1   3   3  285.56   21.77   1
  -1  -3  -3  250.53   20.31   2
  -1   3  -3  315.17   19.93   3
  -1   3  -3  309.46   21.20  16
  -1  -3  -3  332.77   19.57  18
   1   3   3  291.19   21.41  16
   1   3   3  348.32   20.66  17
   1   3   3  291.85   19.89  18
  -1   3  -3  329.93   19.80  17
  -1  -3  -4  760.29   56.90   1
  -1   3  -4  861.70   54.54   3
   1   3   4  911.62   54.92   3
  -1  -3  -4  890.29   55.00   3
  -1   3  -4  894.61   54.23   2
   1  -3   4  886.92   55.08   3
   1   3   4  891.95   54.94  18
  -1   3  -4  895.93   54.48  17
   1   3   4  948.67   55.45  17
  -1   3  -4  836.52   55.85  18
  -1   3  -4  907.85   55.83  16
   1   3   4  718.88   55.30  16
  -1  -3  -4  974.86   54.37  18
   1  -3   5 1361.60   86.71   3
   1   3   5 1349.36   86.30   3
  -1   3  -5 1361.95   85.91   2
  -1  -3  -5 1281.73   88.80   1
  -1   3  -5 1443.20   85.88   3
  -1  -3  -5 1402.09   86.47   3
  -1  -3  -5 1482.78   85.94  18
  -1   3  -5 1518.71   87.12  17
   1   3   5 1353.32   86.60  16
   1   3   5 1440.70   87.15  17
   1   3   5 1365.99   86.74  18
  -1   3  -5 1458.89   87.68  18
  -1   3  -5 1454.55   86.98  16
   1   3   6  748.62   48.19   3
   1   3   6  695.12   50.07   1
  -1   3  -6  778.04   47.50   3
   1  -3   6  677.54   48.66   3
  -1  -3  -6  723.48   51.53   1
  -1  -3  -6  762.64   48.28   3
  -1   3  -6  729.50   47.97   2
  -1  -3  -6  763.82   47.81  18
  -1   3  -6  818.00   48.75  16
   1   3   6  722.06   47.93  16
   1   3   6  801.53   49.32  17
  -1  -3  -6  764.03   48.53  17
   1   3   6  786.72   47.44  16
  -1   3  -6  934.74   50.16  18
  -1   3  -6  899.66   48.54  17
   1   3   6  789.28   49.17  18
  -1  -3  -7  504.14   32.18   1
  -1  -3  -7  435.99   29.74   2
  -1  -3  -7  519.02   27.70   3
   1   3   7  488.98   27.56   3
   1   3   7  394.19   29.49   1
  -1   3  -7  465.04   26.33   3
  -1   3  -7  492.67   27.76   2
  -1   3  -7  425.52   27.50  16
   1   3   7  355.19   25.88  16
   1   3   7  413.87   28.75  18
   1   3   7  350.37   26.12  16
  -1   3  -7  441.88   26.89  17
  -1  -3  -7  439.77   27.75  17
   1   3   7  378.90   28.52  17
  -1  -3  -7  423.10   26.93  18
  -1   3  -7  497.61   29.16  18
  -1  -3  -8 2023.58  137.39   1
  -1  -3  -8 2067.01  135.56   2
  -1   3  -8 2292.68  133.78   2
  -1  -3  -8 2128.75  133.20   3
  -1   3  -8 2350.90  132.78  17
  -1  -3  -8 1967.59  133.73  17
  -1  -3  -8 2109.04  133.09  18
  -1   3  -8 2293.64  133.46  16
  -1   3  -8 2528.71  135.39  18
   1   3   8 1908.48  134.71  18
  -1  -3  -9    8.05    8.56   2
   1   3   9    4.31    6.95   1
  -1   3  -9    4.00    3.79   2
  -1  -3  -9    8.65    9.35   1
  -1  -3  -9    6.59    3.59  17
  -1  -3  -9    6.51    3.49  18
   1   3   9   11.15    6.43  18
   1   3   9    8.34    3.16  15
  -1   3  -9    4.74    2.76  16
  -1   3  -9    8.06    4.13  18
   1   3   9    7.77    5.48  17
   1   3   9    7.09    2.83  11
  -1  -3 -10  325.54   20.19   4
  -1  -3 -10  364.72   25.94   2
  -1   3 -10  349.47   22.54   2
   1   3  10  248.01   23.67  18
   1   3  10  313.17   20.46  15
  -1   3 -10  367.54   23.63  18
   1   3  10  293.00   20.56  14
  -1  -3 -10  290.01   21.41  18
   1  -3  10  323.92   20.09  12
   1   3  10  321.90   20.14  12
   1   3  10  317.32   20.31  11
   1   3  10  316.13   20.11  13
   1   3  11  434.71   28.26   7
  -1  -3 -11  478.76   28.64   4
   1   3  11  470.78   28.93  15
   1   3  11  436.37   29.00  14
   1   3  11  464.68   28.60  12
   1   3  11  461.80   28.51  13
   1  -3  11  449.89   28.27  11
   1   3  11  462.61   28.74  11
   1  -3  11  455.19   28.54  12
  -1  -3 -12  413.25   26.86   4
   1   3  12  425.44   27.25  15
   1   3  12  386.40   27.18  14
   1  -3  12  413.84   26.49  11
   1   3  12  444.52   26.76  13
   1  -3  12  455.17   26.90  12
   1   3  12  433.95   26.93  12
  -1  -3 -13    1.52    3.79   4
   1   3  13   -0.19    4.21  15
   1   3  13    1.83    4.11  14
   1   3  13    4.04    3.59  12
   1  -3  13    4.94    3.48  12
   1  -3  13    4.23    2.73  11
   1   3  13    3.45    2.98  13
  -1  -3 -14   42.24    5.37   4
   1   3  14   46.28    6.13  15
   1  -3  14   37.30    4.22  11
   1   3  14   41.29    5.36  12
   1  -3  14   39.06    5.02  12
   1   3  14   42.34    4.50  13
  -1  -3 -15 1073.66   66.76   4
   1   3  15 1078.73   67.12  15
   1   3  15 1183.52   66.90  12
   1  -3  15 1041.85   66.21  11
   1  -3  15 1171.64   66.81  12
   1   3  15 1221.63   66.44  13
  -1  -3 -16  266.87   18.35   4
   1   3  16  290.82   19.05  15
   1   3  16  266.90   18.67  11
   1   3  16  271.97   18.44  12
   1  -3  16  272.42   18.29  12
   1   3  17  791.16   50.11  15
   1   3  17  795.16   49.91  11
   1  -3  17  797.74   49.61  12
   1   3  17  809.00   49.75  12
   1   3  18  970.04   60.50  15
   1  -3  18 1006.72   60.04  12
   1   3  18  953.30   60.08  12
   1   3  18  959.19   60.19  11
  -1  -3 -19   11.66    4.63   6
   1   3  19   -0.19    5.53  15
   1  -3  19    8.68    3.99  12
   1   3  19    7.92    4.32  12
   1   3  19    5.16    4.81  11
  -1  -3 -20  214.96   14.61   6
   1   3  20  194.50   14.92  15
   1  -3  20  217.26   14.46  12
   1   3  20  228.19   14.67  12
   1   3  20  228.95   14.84  11
   1   3  21   87.68    6.62  12
   1  -3  21   84.22    6.40  12
   1   3  21   77.63    6.66  11
   1  -5 -20   91.52    7.85   6
  -1   5  20   97.80    7.48  15
  -1   5  20   87.52    7.44  11
   1  -5 -19    2.43    5.18   6
  -1   5  19    3.57    4.55  15
  -1   5  19    2.43    2.76  12
   1  -5 -18  398.89   23.46   6
  -1   5  18  348.59   23.19  15
  -1  -5  18  358.44   22.29  12
  -1   5  18  322.43   22.30  13
  -1   5  18  371.88   22.60  12
  -1   5  17    4.49    4.00  10
   1  -5 -17    3.54    5.19   4
   1  -5 -17    3.84    5.60   6
  -1   5  17    7.40    5.49  15
  -1   5  17    5.33    3.63  12
  -1   5  17    6.46    3.52  13
  -1  -5  17    3.55    2.82  12
   1  -5 -16  655.68   37.59   6
   1  -5 -16  516.20   37.24   4
  -1   5  16  603.26   37.37  15
  -1   5  16  532.21   37.27  14
  -1   5  16  608.99   36.79  13
  -1   5  16  601.79   36.77  12
  -1   5  16  563.58   37.38  11
  -1  -5  16  607.88   36.51  12
  -1   5  15   64.98    5.60   7
   1  -5 -15   69.46    7.49   4
  -1   5  15   60.14    7.25  15
  -1   5  15   57.65    7.62  14
  -1   5  15   58.93    6.23  13
  -1  -5  15   63.15    5.47  12
  -1   5  15   63.93    6.12  12
  -1   5  15   69.67    7.75  11
  -1   5  14   22.66    3.97   7
   1  -5 -14   23.20    5.71   4
  -1   5  14   26.84    6.43  14
  -1   5  14   22.45    5.59  15
  -1   5  14   22.77    5.86  11
  -1  -5  14   22.25    3.54  12
  -1   5  14   24.32    4.19  12
  -1   5  14   21.26    4.40  13
  -1   5  13    0.60    3.48   7
   1  -5 -13    4.87    5.19   4
  -1   5  13    9.33    5.71  14
  -1   5  13    6.67    4.82  15
  -1   5  13    6.90    5.00  11
  -1  -5  13    4.51    2.68  12
  -1   5  13    2.70    4.07  13
  -1   5  13    7.62    3.36  12
  -1   5  12  269.19   18.22   7
   1  -5 -12  233.03   18.57   4
  -1   5  12  277.95   19.46  14
  -1   5  12  267.43   18.61  15
  -1   5  12  324.44   18.92  11
  -1   5  12  306.79   18.55  13
  -1   5  11   48.38    5.30   7
   1  -5 -11   41.65    5.87   4
  -1   5  11   51.72    7.22  14
  -1   5  11   49.86    5.55  15
  -1   5  11   52.44    5.49  13
  -1   5  11   52.61    5.93  11
  -1   5  10   68.60    6.63   7
   1  -5 -10   72.44    7.22   4
  -1   5  10   95.51    8.61  14
  -1   5  10   87.68    7.03  15
  -1   5  10   88.39    6.99  13
  -1   5  10   89.50    7.18  11
  -1   5   9  271.22   17.39   7
   1  -5  -9  214.63   20.01   2
   1  -5  -9  269.73   20.71   2
   1  -5  -9  258.80   17.52   4
  -1   5   9  272.63   17.47  15
  -1   5   9  239.03   18.30  14
  -1   5   9  305.46   17.71  11
  -1   5   8  646.30   39.56   7
   1  -5  -8  588.72   39.56   4
   1  -5  -8  550.79   41.99   2
  -1   5   8  699.03   42.29   3
   1  -5  -8  747.04   42.61   3
   1  -5  -8  731.62   42.85   2
  -1   5   8  592.60   42.61  18
  -1   5   8  602.59   40.34  14
  -1   5   8  658.53   39.58  15
   1  -5  -8  602.80   40.67  18
   1   5  -8  596.18   41.62  16
  -1   5   8  699.29   39.73  11
  -1   5   7    6.46    3.03   7
  -1   5   7    9.78    5.03   3
  -1  -5   7   11.77    6.63   3
   1  -5  -7   10.26    9.59   1
   1  -5  -7    7.82    3.14   4
   1  -5  -7    4.94    5.19   2
  -1   5   7   15.42    7.58   1
   1  -5  -7   12.82    5.24   3
   1  -5  -7   15.83    5.88   2
   1  -5  -7    4.49    3.20  18
   1   5  -7    7.61    4.34  16
  -1   5   7   11.42    4.78  18
  -1   5   7    8.26    2.81  16
  -1   5   7    7.37    4.30  17
  -1   5   7   11.21    2.97  13
  -1   5   7   10.59    3.14  11
   1  -5  -6 2755.82  177.67   2
   1  -5  -6 2906.42  177.79   2
   1  -5  -6 2617.90  175.92   4
   1   5  -6 3360.63  177.58   3
  -1   5   6 3056.36  180.30   1
  -1   5   6 3106.54  178.38   3
   1  -5  -6 3276.69  178.69   3
   1  -5  -6 3014.05  182.05   1
  -1  -5   6 3015.15  179.88   3
  -1   5   6 2939.86  177.21  16
   1  -5  -6 3022.12  177.10  18
  -1   5   6 2824.43  177.91  18
   1   5  -6 2947.84  178.66  16
  -1   5   6 3133.43  179.02  17
  -1   5   6 2928.83  175.91  11
  -1   5   6 2792.43  175.98  13
   1  -5  -5    6.87    5.01   3
  -1   5   5    8.77    4.84   3
   1  -5  -5   11.12    8.62   1
   1   5  -5   12.24    4.09   3
   1  -5  -5    8.40    4.89   2
  -1   5   5   13.03    6.83   1
  -1  -5   5   10.03    6.05   3
   1  -5  -5    5.63    4.39   2
   1   5  -5   14.50    4.61  18
  -1   5   5   14.47    4.77  17
   1  -5  -5   12.88    3.67  18
   1   5  -5   13.14    5.22  16
   1  -5  -5   12.32    4.30  17
  -1   5   5    7.08    4.26  16
   1   5  -5    7.51    3.85  18
  -1   5   5   11.17    4.14  18
  -1   5   4  451.81   27.12   3
   1   5  -4  455.32   26.67   3
  -1  -5   4  425.20   28.11   3
   1  -5  -4  492.93   26.07   2
   1  -5  -4  475.39   27.54   3
   1   5  -4  427.02   24.91   2
   1  -5  -4  410.30   25.94   2
  -1   5   4  421.68   28.62   1
   1  -5  -4  419.93   29.91   1
  -1   5   4  369.22   26.76  16
  -1   5   4  425.68   27.05  17
   1   5  -4  347.31   24.81  17
  -1   5   4  327.96   25.65  18
   1   5  -4  324.82   27.25  16
   1  -5  -4  446.92   26.24  18
   1   5  -4  375.65   25.41  18
   1   5  -4  325.58   25.94  18
   1  -5  -4  376.26   26.99  17
   1  -5  -3   -5.25    7.91   1
   1  -5  -3    1.44    3.40   2
  -1  -5   3   -0.41    5.20   3
   1  -5  -3    4.53    4.47   3
   1   5  -3    2.22    2.87   2
  -1   5   3    3.26    5.95   1
   1   5  -3   -1.71    3.59   3
   1  -5  -3    1.20    2.90   2
   1   5  -3   -0.38    3.56   1
   1  -5  -3    6.95    4.59  18
   1   5  -3    3.04    4.44  18
   1   5  -3    1.72    2.48  18
  -1   5   3   -0.19    2.99  18
   1   5  -3    2.48    5.24  16
   1   5  -3   -1.84    2.41  17
   1  -5  -3    2.57    4.04  17
  -1   5   3    1.63    3.93  17
  -1   5   3   -1.18    4.52  16
  -1   5   2  172.27   15.59   1
   1   5  -2  169.51   13.73   3
  -1  -5   2  157.17   14.70   3
   1  -5  -2  200.61   11.99   2
   1  -5  -2  150.53   12.28   2
   1   5  -2  153.00   13.76   1
   1  -5  -2  190.88   14.46   3
  -1   5   2  181.76   14.21   3
   1  -5  -2  160.26   16.00   1
   1  -5  -2  225.22   15.15  17
  -1   5   2  197.71   12.91  18
   1   5  -2  201.85   12.33  18
  -1   5   2  243.93   14.66  17
   1   5  -2  205.57   15.95  16
  -1   5   2  220.04   15.77  16
   1  -5  -2  186.40   14.47  18
   1   5  -2  245.13   13.46  17
   1  -5  -1  478.06   29.85   1
  -1   5   1  473.27   29.11   1
   1   5  -1  505.92   28.35   3
   1   5  -1  468.93   28.52   1
  -1   5   1  470.45   28.25   3
   1  -5  -1  488.24   28.62   3
  -1  -5   1  452.06   28.94   3
   1   5  -1  461.66   26.20  18
  -1   5   1  427.32   26.53  18
   1  -5  -1  412.24   28.39  17
  -1   5   1  524.25   28.08  17
  -1   5   1  507.86   29.73  16
   1   5  -1  532.90   27.56  17
  -1   5   0  136.65   10.46   1
   1   5   0  144.93    9.93   3
   1  -5   0  147.10   11.59   1
  -1  -5   0  103.82    7.29   2
   1   5   0  143.07   11.01   1
  -1   5   0  116.65    9.64   3
  -1  -5   0  138.35   11.88   1
   1   5   0  106.77    8.80  17
   1   5   0   99.81   11.37  16
  -1  -5   0   98.29    9.33  17
  -1   5   0  123.67   11.36  16
  -1   5   0  109.46    7.76  18
   1   5   0   98.74    7.54  18
  -1   5   0  119.74    9.01  17
  -1   5  -1    2.31    4.25   3
  -1   5  -1    5.83    4.29   1
  -1  -5  -1    2.38    1.76   2
   1   5   1    1.24    6.26   1
   1  -5   1    8.22    5.27   1
  -1  -5  -1    2.44    4.50   3
  -1  -5  -1    4.81    6.28   1
   1   5   1    4.78    3.93   3
   1  -5   1    6.28    4.74   3
   1   5   1    1.48    6.64  16
  -1  -5  -1    3.06    3.74  17
   1   5   1   -0.79    3.42  17
  -1   5  -1    5.75    2.21  18
  -1   5  -1    4.05    2.93  17
   1   5   1    5.99    2.29  18
  -1   5  -2 1326.25   76.14   3
  -1  -5  -2 1179.66   77.97   1
  -1  -5  -2 1374.40   74.45   2
  -1  -5  -2 1228.51   76.64   3
   1   5   2 1278.17   77.58   1
   1   5   2 1173.95   76.01   3
  -1   5  -2 1153.73   75.07   1
   1  -5   2 1256.08   76.61   3
  -1   5  -2 1229.89   75.16  17
  -1  -5  -2  951.10   75.25  18
  -1   5  -2 1322.96   74.76  18
   1   5   2 1165.90   77.44  16
  -1  -5  -2 1178.39   76.07  17
   1   5   2 1300.33   76.19  17
   1   5   2 1140.86   74.77  18
  -1   5  -2 1178.75   77.12  16
   1  -5   3   20.36    5.63   3
  -1  -5  -3   28.63    4.05   2
  -1  -5  -3   34.17    9.34   1
  -1   5  -3   20.52    2.84   1
  -1   5  -3   19.76    4.66   3
  -1  -5  -3   25.48    5.79   3
   1   5   3   16.26    7.09   1
  -1   5  -3   23.81    5.71  16
   1   5   3   19.97    6.40  16
  -1  -5  -3   28.41    4.95  17
  -1   5  -3   28.10    3.48  17
  -1  -5  -3   34.24    4.66  18
   1   5   3   24.94    4.03  18
  -1   5  -3   37.23    4.09  18
   1   5   3   26.33    5.05  17
  -1  -5  -4 4662.37  263.55   2
   1   5   4 4329.73  264.38   3
   1   5   4 4410.08  266.25   1
   1  -5   4 4423.13  264.98   3
  -1   5  -4 4556.28  264.08   3
  -1  -5  -4 4181.20  266.94   1
  -1  -5  -4 4470.30  264.84   3
   1   5   4 4253.09  265.02  16
  -1  -5  -4 4222.19  264.46  17
  -1   5  -4 3589.55  264.15  18
   1   5   4 4670.13  265.00  17
  -1   5  -4 4348.57  263.66  18
  -1   5  -4 4149.46  265.05  16
   1   5   4 3926.99  263.57  18
  -1   5  -4 4482.71  263.01  17
  -1  -5  -4 4706.62  263.49  18
  -1  -5  -5   51.06    7.17   3
  -1   5  -5   57.73    5.92   3
   1  -5   5   43.90    7.44   3
  -1  -5  -5   29.03    6.80   2
   1   5   5   50.18    6.63   3
  -1  -5  -5   55.84    6.35   2
   1   5   5   37.32    8.79   1
  -1  -5  -5   33.20   10.27   1
  -1  -5  -5   59.49    5.54  18
   1   5   5   62.40    7.33  17
  -1   5  -5   49.21    7.29  18
  -1  -5  -5   41.43    6.12  17
  -1   5  -5   53.85    6.50  18
   1   5   5   48.39    6.26  18
   1   5   5   56.48    7.11  16
  -1   5  -5   49.65    6.99  16
   1   5   6  228.94   15.07   7
  -1  -5  -6  238.07   15.13   4
   1   5   6  259.37   17.56   3
  -1  -5  -6  233.76   17.82   2
  -1  -5  -6  276.53   18.07   3
  -1   5  -6  246.29   16.43   3
   1   5   6  285.98   20.54   1
   1  -5   6  251.75   18.60   3
  -1  -5  -6  240.66   21.64   1
  -1  -5  -6  217.43   16.90   2
   1   5   6  239.23   18.10  17
   1   5   6  211.60   15.75  14
  -1  -5  -6  245.87   15.97  18
  -1  -5  -6  212.81   17.14  17
  -1   5  -6  234.79   17.88  18
   1   5   6  218.12   16.73  16
  -1   5  -6  202.84   17.17  16
  -1   5  -6  181.34   17.10  18
   1   5   6  222.26   17.21  18
   1   5   6  229.29   15.15  13
   1   5   6  241.88   15.04  11
   1   5   7   99.11    7.34   7
  -1  -5  -7  108.23   11.00   2
   1   5   7  125.06   10.26   3
  -1  -5  -7  110.96   10.16   3
   1  -5   7  131.39   11.53   3
   1   5   7  131.55   13.34   1
  -1  -5  -7   96.33    9.92   2
  -1  -5  -7  108.59    7.66   4
   1   5   7   91.35    9.97  18
   1   5   7   89.44   10.16  17
   1   5   7   84.88    7.55  16
  -1   5  -7   77.86    8.83  16
  -1  -5  -7   99.06    8.06  18
   1   5   7   86.89    8.15  16
   1   5   7  105.80    7.42  11
   1   5   7   89.39    7.42  13
   1   5   8  833.71   53.69   7
  -1  -5  -8  869.37   57.16   2
  -1  -5  -8  786.83   56.26   2
  -1  -5  -8  810.54   53.74   4
   1   5   8  953.07   56.37   3
  -1   5  -8  889.13   55.99  16
   1   5   8  920.89   53.83  15
  -1  -5  -8  843.83   54.74  18
   1   5   8  844.40   54.48  14
   1   5   8 1003.35   53.99  11
   1   5   9   90.77    7.03   7
  -1  -5  -9   82.27    7.40   4
   1   5   9   84.94    7.13  15
   1   5   9   84.00    8.44  14
   1   5   9   92.99    7.41  11
   1   5   9   99.32    7.33  13
   1   5  10  139.48    9.82   7
  -1  -5 -10  137.21   10.29   4
   1   5  10  132.69   10.01  15
   1   5  10  117.98   11.02  14
   1   5  10  131.30   10.00  13
   1   5  10  151.69   10.24  11
   1   5  11   18.94    3.96   7
  -1  -5 -11   15.90    4.76   4
   1   5  11   14.99    5.91  14
   1   5  11   21.51    4.47  15
   1   5  11   16.41    4.61  11
   1   5  11   14.46    4.24  13
   1   5  12  394.45   25.24   7
  -1  -5 -12  366.26   25.65   4
   1   5  12  413.06   25.80  15
   1   5  12  372.42   26.34  14
   1   5  12  414.68   25.72  11
   1   5  12  418.37   25.53  13
   1  -5  12  392.30   24.89  12
   1   5  13   -0.44    3.31   7
  -1  -5 -13   -1.37    5.23   4
   1   5  13   -0.27    6.00  14
   1   5  13    2.81    4.45  15
   1   5  13    3.17    4.92  11
   1   5  13    4.95    3.36  12
   1   5  13    5.30    4.13  13
   1  -5  13   -0.13    2.71  12
   1   5  14  386.57   24.13   7
  -1  -5 -14  381.63   25.01   4
   1   5  14  375.20   25.53  14
   1   5  14  365.57   24.92  15
   1   5  14  404.04   24.34  12
   1   5  14  396.41   24.52  13
   1   5  14  400.88   25.17  11
   1  -5  14  343.01   23.94  12
  -1  -5 -15   24.95    6.13   4
   1   5  15   26.97    6.40  14
   1   5  15   33.32    6.21  15
   1   5  15   31.90    4.64  12
   1   5  15   32.58    4.81  13
   1  -5  15   30.57    3.96  12
   1   5  15   34.58    6.51  11
  -1  -5 -16   77.98    7.97   4
   1   5  16   53.00    7.50  14
   1   5  16   61.92    7.60  15
   1   5  16   74.50    6.43  13
   1  -5  16   73.59    5.96  12
   1   5  16   75.15    6.42  12
   1   5  16   72.22    8.19  11
  -1  -5 -17   10.53    6.09   6
  -1  -5 -17    3.80    5.29   4
   1   5  17   12.17    5.36  15
   1   5  17   13.74    3.57  13
   1   5  17   11.19    6.03  11
   1   5  17   11.87    3.56  12
   1  -5  17    8.24    2.95  12
  -1  -5 -18  686.95   48.15   4
  -1  -5 -18  878.02   48.53   6
   1   5  18  768.06   48.28  15
   1   5  18  823.40   47.78  12
   1   5  18  714.71   47.47  13
   1  -5  18  814.73   47.55  12
  -1  -5 -19    1.27    4.93   6
   1   5  19   -1.39    4.58  15
   1   5  19    3.08    2.76  12
  -1  -5 -20  279.45   18.16   6
   1   5  20  274.67   18.02  15
   1  -7 -19    7.53    4.31   6
  -1   7  19   12.72    2.64  15
   1  -7 -18  110.08    8.80   6
   1  -7 -18   88.27    7.96   4
  -1   7  18  101.19    7.46  15
  -1   7  18   97.16    7.12  13
  -1   7  18  104.61    8.21  11
  -1   7  17   27.41    4.65  10
   1  -7 -17   38.00    6.12   4
   1  -7 -17   35.40    6.45   6
  -1   7  17   34.53    4.64  15
  -1   7  17   36.90    5.38  14
  -1   7  17   41.35    4.52  13
  -1   7  17   44.00    6.11  11
  -1   7  16  227.55   15.02   7
   1  -7 -16  203.04   16.29   4
   1  -7 -16  262.88   16.69   6
  -1   7  16  226.36   15.60  15
  -1   7  16  202.82   16.39  14
  -1   7  16  257.93   16.50  11
  -1   7  16  249.32   15.59  13
  -1   7  15  123.25    9.05   7
   1  -7 -15  131.00   10.96   6
   1  -7 -15  106.22   10.68   4
  -1   7  15  117.16    9.39  15
  -1   7  15  123.90   11.07  14
  -1   7  15  131.64   10.77  11
  -1   7  15  125.10    9.64  13
  -1   7  14   -1.25    3.78   7
   1  -7 -14    5.50    6.28   4
   1  -7 -14    4.94    6.37   6
  -1   7  14   -5.40    4.33  15
  -1   7  14    2.64    7.37  14
  -1   7  14   -1.77    4.58  13
  -1   7  14    4.52    6.51  11
  -1   7  13  728.77   45.55   7
   1  -7 -13  770.57   46.05   6
   1  -7 -13  587.80   45.94   4
  -1   7  13  749.50   47.10  14
  -1   7  13  768.12   45.65  15
  -1   7  13  788.41   46.31  11
  -1   7  13  742.38   45.78  13
  -1   7  12 1604.12   98.70   7
   1  -7 -12 1466.91   98.99   4
  -1   7  12 1575.35   99.95  14
  -1   7  12 1604.81   98.57  15
  -1   7  12 1851.76   99.30  11
  -1   7  11    1.65    4.63   7
   1  -7 -11    6.76    5.76   4
  -1   7  11    0.33    3.69  15
  -1   7  11   10.91    7.93  14
  -1   7  11   -0.43    5.29  11
  -1   7  10  207.43   14.94   7
   1  -7 -10  178.37   15.24   4
  -1   7  10  197.25   16.72  14
  -1   7  10  244.75   15.50  11
  -1   7  10  238.23   15.12  13
   1  -7  -9  137.09   11.69   4
   1  -7  -9  136.42   11.09   6
  -1   7   9  145.65   11.11   7
  -1   7   9  151.01   11.18  13
  -1   7   9  171.53   11.56  11
   1  -7  -8  196.19   13.24   6
   1  -7  -8  178.24   13.65   4
  -1   7   8  212.56   15.36  14
  -1  -7   8  167.19   12.47  10
  -1   7   8  215.59   13.67  11
  -1   7   8  194.34   13.35  13
  -1  -7   7   60.32    5.23   8
   1  -7  -7   54.94    6.51   4
   1  -7  -7   64.24    6.00   6
  -1   7   7   52.33    7.96  14
  -1  -7   7   53.72    5.10  10
  -1   7   7   49.48    5.87  13
  -1   7   7   56.67    5.98  11
  -1   7   6  787.07   51.25   7
  -1  -7   6  847.14   50.98   8
   1  -7  -6  900.42   51.29   6
  -1   7   6  841.46   52.36  14
  -1   7   6  844.90   51.34  13
  -1  -7   6  746.52   50.93  10
  -1   7   6  876.46   51.30  11
  -1   7   5  417.09   28.04   7
   1  -7  -5  471.42   28.09   6
  -1   7   5  480.88   29.30  14
  -1   7   5  452.54   28.14  13
  -1  -7   5  400.82   27.82  10
  -1   7   5  474.53   28.07  11
  -1   7   4    0.58    3.41   7
   1  -7  -4    0.70    4.68   4
   1  -7  -4    0.13    3.33   6
  -1   7   4    3.58    5.31  14
  -1   7   4    3.05    3.39  13
  -1  -7   4    1.73    3.21  10
  -1   7   4    1.00    2.78  11
  -1   7   3  757.82   47.83   7
   1  -7  -3  811.90   53.56   1
   1  -7  -3  754.00   48.18   4
   1  -7  -3  815.84   47.87   6
  -1  -7   3  752.11   47.75   4
  -1   7   3  818.36   48.74  14
  -1  -7   3  729.66   47.80  10
  -1   7   3  818.81   47.89  13
  -1   7   2 1476.05   93.00   7
   1   7  -2 1529.70   92.86   7
   1  -7  -2 1506.20   93.29   4
   1  -7  -2 1592.45   93.04   6
   1  -7  -2 1687.75   98.59   1
  -1  -7   2 1588.86   93.13   4
  -1   7   2 1439.52   93.57  14
   1  -7  -2 1598.90   93.44  10
  -1  -7   2 1462.41   93.08  10
  -1   7   2 1525.16   92.99  13
   1   7  -1    3.19    2.86   7
  -1   7   1    3.78    3.10   7
   1  -7  -1   -2.74    6.67   1
   1  -7  -1    0.97    3.97   4
   1  -7  -1    6.29    3.15   6
  -1  -7   1    3.63    3.65   4
  -1   7   1    4.86    4.39  14
   1  -7  -1    4.09    3.89  10
  -1   7   1    2.76    2.72  13
  -1  -7   1    2.06    3.86  10
   1   7   0  360.00   22.23   7
  -1   7   0  342.65   22.15   7
  -1  -7   0  375.60   22.57   4
   1  -7   0  370.31   22.62   4
  -1   7   0  327.17   22.56  14
   1   7   0  319.29   22.52  14
   1  -7   0  353.49   22.55  10
  -1  -7   0  352.80   22.60  10
   1   7   1  602.62   37.53   7
  -1   7  -1  596.01   37.36   7
  -1  -7  -1  660.21   42.64   1
  -1  -7  -1  590.75   37.80   4
   1  -7   1  596.82   37.70   4
   1   7   1  606.75   38.08  14
  -1  -7  -1  623.26   37.95  10
   1   7   1  629.54   37.53  13
   1  -7   1  586.30   37.64  10
  -1  -7  -2  843.16   48.96   6
  -1  -7  -2  891.34   54.94   1
   1  -7   2  802.03   49.13   4
  -1  -7  -2  815.70   49.36   4
  -1  -7  -2  660.50   51.70  17
   1   7   2  747.41   49.59  14
   1   7   2  823.18   49.10  13
   1  -7   2  758.15   49.03  10
   1   7   3  117.96    8.71   7
  -1  -7  -3  128.18    8.54   6
  -1  -7  -3  122.83    9.22   4
   1  -7   3  131.12    8.70   4
   1   7   3  101.42    9.79  14
   1  -7   3  100.30    8.49  10
   1   7   3  110.76    8.67  13
   1   7   4  639.54   40.79   7
  -1  -7  -4  669.85   41.13   4
  -1  -7  -4  732.31   40.76   6
   1  -7   4  655.07   40.59   4
   1   7   4  667.49   41.76  14
   1   7   4  657.16   40.58  11
   1   7   4  671.00   40.90  13
   1  -7   4  589.64   40.56  10
   1   7   5  320.91   21.29   7
  -1  -7  -5  326.39   21.67   4
  -1  -7  -5  362.54   21.25   6
   1   7   5  324.12   22.49  14
   1   7   5  349.31   21.20  11
   1   7   5  339.14   21.44  13
   1  -7   5  297.40   20.94  10
   1   7   6   21.64    4.40   7
   1  -7   6   27.91    3.96   8
  -1  -7  -6   20.76    4.16   6
   1   7   6   40.68    6.95  14
   1  -7   6   24.38    3.56  10
   1   7   6   28.16    4.25  11
   1   7   6   28.80    4.72  13
   1  -7   7  140.84    9.47   8
  -1  -7  -7  114.72   10.32   4
  -1  -7  -7  137.36    9.81   6
   1   7   7  115.00   11.48  14
   1   7   7  123.31    9.93  13
   1   7   7  145.59   10.02  11
   1   7   8  367.53   28.45   7
   1  -7   8  448.23   28.14   8
  -1  -7  -8  491.24   28.63   6
  -1  -7  -8  430.49   28.97   4
   1   7   8  462.41   30.10  14
   1   7   8  495.10   28.82  11
   1   7   8  466.33   28.72  13
  -1  -7  -9   26.69    5.24   6
  -1  -7  -9   36.07    6.27   4
   1   7   9   37.39    5.50   7
   1   7   9   35.31    5.66  11
   1   7   9   29.74    5.31  13
  -1  -7 -10  892.35   62.39   4
  -1  -7 -10 1150.44   62.40   6
   1   7  10  973.54   62.19   7
   1   7  10  942.68   62.24  13
   1   7  10 1097.58   62.52  11
   1   7  11  454.74   31.50   7
  -1  -7 -11  455.75   31.95   4
   1   7  11  525.00   33.41  14
   1   7  11  507.82   31.34  15
   1   7  11  555.55   32.10  11
   1   7  12  141.45   11.47   7
  -1  -7 -12  140.80   12.66   4
   1   7  12  168.11   14.08  14
   1   7  12  157.00   11.33  15
   1   7  12  175.94   12.50  11
   1   7  13   51.50    6.04   7
  -1  -7 -13   49.36    7.94   4
   1   7  13   55.65    6.28  15
   1   7  13   53.70    9.38  14
   1   7  13   58.18    6.78  13
   1   7  13   65.07    7.64  11
   1   7  14  135.08   10.75   7
  -1  -7 -14  147.16   12.29   4
  -1  -7 -14  160.50   12.26   6
   1   7  14  143.82   11.06  15
   1   7  14  149.18   13.15  14
   1   7  14  162.82   11.30  13
   1   7  14  150.26   12.17  11
   1   7  15  352.46   22.83   7
  -1  -7 -15  376.90   24.03   6
  -1  -7 -15  299.44   23.93   4
   1   7  15  354.83   24.48  14
   1   7  15  361.91   23.25  15
   1   7  15  366.11   23.23  13
   1   7  15  402.78   24.05  11
   1   7  16    5.14    2.58   7
  -1  -7 -16    0.18    6.01   6
  -1  -7 -16   -4.30    6.07   4
   1   7  16    2.74    5.74  14
   1   7  16   -4.88    3.91  15
   1   7  16    1.57    3.59  13
   1   7  16   -8.83    5.76  11
   1   7  17    7.93    3.25  10
  -1  -7 -17   15.36    5.38   4
  -1  -7 -17   13.46    5.90   6
   1   7  17    4.80    3.71  15
   1   7  17   10.27    4.67  14
   1   7  17   12.28    3.45  13
   1   7  17   11.03    5.15  11
  -1  -7 -18  107.15    9.09   4
  -1  -7 -18  131.25    9.68   6
   1   7  18  129.37    8.55  15
   1   7  18  130.02    9.26  11
   1   7  18  107.50    8.07  13
  -1  -7 -19    9.39    4.19   6
   1   7  19   10.17    2.47  15
  -1   9  16    8.86    3.28  10
  -1   9  16   11.30    2.18   7
   1  -9 -16   16.40    4.25   9
   1  -9 -16   11.61    4.29   4
  -1   9  16   12.00    4.36  14
  -1   9  16   20.06    3.29  13
  -1   9  15  456.47   27.40   7
   1  -9 -15  429.59   28.22   4
  -1   9  15  425.32   28.48  14
  -1   9  15  434.65   27.64  13
  -1   9  14   12.13    3.82   7
   1  -9 -14    7.62    5.80   4
  -1   9  14    8.47    6.55  14
  -1   9  13  290.57   17.66   7
   1  -9 -13  235.46   18.45   4
   1  -9 -13  247.68   18.24   6
  -1   9  13  270.97   19.55  14
  -1   9  13  268.57   17.73  13
   1  -9 -12  104.45   10.47   4
   1  -9 -12  108.33    9.68   6
  -1   9  12  109.32    8.91   7
  -1   9  12  101.13    9.20  13
   1  -9 -11  196.84   14.67   6
   1  -9 -11  197.10   15.38   4
  -1   9  11  207.49   14.25   7
  -1   9  11  185.21   14.18  13
   1  -9 -10   37.94    6.63   6
   1  -9 -10   40.87    8.13   4
  -1   9  10   29.76    9.97  14
  -1   9  10   34.29    6.10  13
   1  -9  -9  417.97   31.56   4
   1  -9  -9  497.76   31.24   6
  -1   9   9  496.73   33.18  14
  -1   9   9  516.21   31.06  13
  -1   9   8   83.32    8.24   7
   1  -9  -8   73.48    8.19   6
  -1   9   8   79.48   11.42  14
  -1   9   8   85.08    7.98  13
  -1   9   7   -0.40    5.31   7
  -1  -9   7    7.69    3.88   8
   1  -9  -7    0.61    5.21   6
  -1   9   7    3.49    8.76  14
  -1  -9   7    9.36    3.82  10
  -1   9   7    7.20    5.09  13
  -1  -9   6  128.35    9.58   8
  -1   9   6  120.28   10.28   7
   1  -9  -6  129.08   10.42   6
   1  -9  -6  133.11   11.49   4
  -1   9   6  139.90   12.81  14
  -1   9   6  126.01    9.83  13
  -1  -9   6  109.89    9.35  10
  -1   9   5 1034.60   66.32   7
  -1  -9   5 1134.92   66.16   8
   1  -9  -5 1159.48   66.52   6
   1  -9  -5 1073.09   66.85   4
  -1   9   5 1102.57   67.71  14
  -1  -9   5  941.35   65.92  10
  -1   9   5 1132.02   66.25  13
  -1   9   4  131.04   11.12   7
   1  -9  -4  149.95   11.25   6
   1  -9  -4  142.65   12.29   4
  -1   9   4  169.95   10.38   5
  -1   9   4  149.17   13.17  14
  -1  -9   4  127.69   10.81  10
  -1   9   4  142.50   10.77  13
  -1   9   3  391.38   26.94   7
   1  -9  -3  409.24   27.04   6
  -1  -9   3  441.39   26.70   4
   1  -9  -3  446.31   27.72   4
  -1   9   3  417.76   28.17  14
  -1   9   3  428.66   26.72  13
  -1  -9   3  398.00   26.94  10
  -1   9   2  103.41    9.13   7
   1   9  -2  106.17    8.55   7
   1  -9  -2  126.09   10.35   4
  -1  -9   2  125.77    9.07   4
  -1   9   2  117.24   10.55  14
  -1  -9   2  107.44    9.37  10
  -1   9   2  116.01    8.65  13
   1   9  -1   10.44    3.98   7
  -1   9   1   11.66    4.48   7
   1  -9  -1   14.96    5.71   4
  -1  -9   1   17.09    4.96   4
  -1   9   1   18.84    5.75  14
  -1  -9   1   20.58    5.33  10
   1   9   0  196.95   13.53   7
  -1   9   0  190.65   13.38   7
   1  -9   0  217.21   14.25   4
  -1  -9   0  212.64   14.11   4
  -1   9   0  166.36   13.83  14
   1   9   0  185.70   13.97  14
  -1  -9   0  184.03   14.13  10
   1   9   1 1387.67   83.42   7
  -1   9  -1 1347.98   83.12   7
  -1  -9  -1 1414.97   83.80   4
   1  -9   1 1464.14   83.61   4
   1   9   1 1251.24   83.82  14
   1  -9   1 1284.01   83.40  10
   1   9   1 1371.35   83.09  13
  -1  -9  -1 1366.95   83.74  10
   1   9   2  114.67    9.49   7
  -1  -9  -2  117.37   10.16   4
   1  -9   2  128.46    9.47   4
   1   9   2  120.44   10.63  14
   1   9   2  117.94    8.91  13
   1  -9   2  103.30    9.24  10
   1   9   3  161.57   12.63   7
  -1  -9  -3  165.96   12.41   6
   1  -9   3  181.88   12.32   4
  -1  -9  -3  190.39   13.65   4
   1   9   3  170.42   14.09  14
   1   9   3  180.52   12.33  13
   1  -9   3  161.71   12.25  10
   1  -9   4   13.77    4.93   8
   1   9   4   11.64    4.99   7
  -1  -9  -4   21.17    6.70   4
  -1  -9  -4   24.97    4.94   6
   1   9   4   16.32    7.52  14
   1   9   4   18.03    4.79  13
   1  -9   4   15.93    4.32  10
   1   9   5   94.07    9.70   7
   1  -9   5  121.69    9.26   8
  -1  -9  -5   93.15   10.43   4
  -1  -9  -5  116.79    9.42   6
   1   9   5  151.97   12.53  14
   1  -9   5  101.13    8.67  10
   1   9   5  138.09    9.62  13
   1   9   6   -6.03    5.38   7
   1  -9   6   -4.77    4.40   8
  -1  -9  -6    0.78    4.74   6
  -1  -9  -6   -2.71    6.45   4
   1   9   6    6.17    8.66  14
   1   9   6    4.45    4.84  13
   1  -9   6    0.87    3.41  10
   1  -9   7  639.34   40.15   8
   1   9   7  647.31   40.67   7
  -1  -9  -7  659.63   40.61   6
   1   9   7  644.88   42.41  14
   1   9   7  633.43   40.53  13
   1  -9   8   72.01    6.27   8
   1   9   8   66.88    7.81   7
  -1  -9  -8   71.69    7.50   6
   1   9   8   72.21   10.96  14
   1   9   8   65.28    7.31  13
  -1  -9  -9   57.83    7.01   6
   1   9   9   57.25   10.78  14
   1   9   9   56.90    7.01  13
   1   9  10   14.27    5.72   7
  -1  -9 -10   25.50    7.78   4
  -1  -9 -10   21.98    5.91   6
   1   9  10   14.46    9.74  14
   1   9  10   19.24    5.71  13
  -1  -9 -11  642.38   43.23   4
  -1  -9 -11  682.52   42.68   6
   1   9  11  665.71   42.56   7
   1   9  11  717.00   42.69  13
  -1  -9 -12    5.62    6.96   4
  -1  -9 -12   10.55    5.60   6
   1   9  12    6.99    4.63   7
   1   9  12   12.22    5.26  13
   1   9  13  168.47   11.88   7
   1   9  13  169.77   14.36  14
  -1  -9 -13  162.28   13.22   4
  -1  -9 -13  173.50   12.81   6
   1   9  14   54.68    5.29   7
  -1  -9 -14   53.05    6.84   6
  -1  -9 -14   60.70    7.48   4
   1   9  14   49.08    8.05  14
   1   9  15  222.75   14.27   7
  -1  -9 -15  201.50   15.41   4
   1   9  15  208.19   15.67  14
   1   9  15  239.37   14.72  13
   1   9  16   31.16    4.04  10
  -1  -9 -16   54.38    5.24   9
  -1  -9 -16   40.41    5.50   4
   1   9  16   53.10    5.73  14
   1   9  16   58.70    4.49  13
  -1  11  12  105.01    7.19   7
   1 -11 -12   79.33    7.41   6
   1 -11 -12   86.86    7.89   4
  -1  11  12  103.56    8.92  14
  -1  11  12  102.71    7.17  13
   1 -11 -11    2.08    4.77   4
   1 -11 -11   -2.18    3.83   6
  -1  11  11    0.22    6.49  14
  -1  11  11    1.69    3.38  13
  -1  11  10   -1.72    4.13   7
   1 -11 -10   -1.70    4.21   6
  -1  11  10   11.52    7.33  14
  -1  11  10   -0.50    3.73  13
  -1  11   9  615.57   36.17   7
   1 -11  -9  491.31   35.95   6
  -1  11   9  612.32   37.56  14
  -1  11   9  614.38   35.97  13
  -1  11   8   86.89    7.42   7
   1 -11  -8   68.31    8.11   4
   1 -11  -8   64.59    7.04   6
  -1  11   8   93.56   10.07  14
  -1  11   8   67.29    6.59  13
  -1  11   7  148.38   10.30   7
   1 -11  -7  109.02    9.87   6
   1 -11  -7  123.03   11.03   4
  -1  11   7  147.89   12.70  14
  -1  11   7  134.40    9.74  13
   1 -11  -6  146.46   12.72   6
  -1 -11   6  186.79   12.52   8
  -1  11   6  189.12   13.35   7
   1 -11  -6  192.42   13.90   4
  -1  11   6  214.36   15.79  14
  -1  11   6  200.75   12.82  13
  -1 -11   5  630.43   39.17   8
  -1  11   5  653.78   39.54   7
   1 -11  -5  622.05   39.89   4
  -1  11   5  620.47   40.73  14
  -1  11   5  615.98   39.04  13
  -1  11   4   11.01    5.20   7
  -1 -11   4    8.63    4.78   8
   1 -11  -4   10.64    6.04   4
  -1  11   4   17.50    7.38  14
  -1  11   4   10.88    3.69  13
  -1  11   3  206.61   15.11   7
  -1 -11   3  247.71   15.37   8
  -1  11   3  224.81   16.54  14
  -1  11   3  191.13   14.20   5
   1 -11  -3  263.10   15.98   4
  -1  11   2   55.30    6.56   7
  -1 -11   2   64.29    7.41   8
  -1  11   2   54.88    7.94  14
  -1  11   2   73.36    6.02   5
   1 -11  -2   65.41    7.44   4
  -1  11   1   72.61    7.12   7
   1  11  -1   66.89    6.56   7
  -1  11   1   72.04    8.13  14
   1 -11  -1   73.48    7.78   4
  -1  11   1  119.24    7.18   5
  -1 -11   1   74.69    6.85   4
   1  11   0    0.80    3.82   7
  -1  11   0    4.06    3.73   7
  -1 -11   0    8.48    4.29   4
   1 -11   0    6.84    4.56   4
   1 -11   1  406.69   27.63   8
   1  11   1  405.02   27.28   7
   1 -11   1  409.81   27.11   4
  -1 -11  -1  435.23   27.55   4
   1  11   1  463.16   26.89   5
   1 -11   2   22.67    6.02   8
   1  11   2   19.63    5.15   7
   1  11   2   43.97    4.30   5
  -1 -11  -2   16.38    5.41   4
   1 -11   2   18.56    3.96   4
   1  11   2   24.31    6.52  14
   1  11   3   86.69    8.40   7
   1 -11   3   88.78    8.54   8
  -1 -11  -3  102.11    9.05   4
   1  11   3   99.24   10.09  14
   1  11   3  103.81    7.62  13
   1 -11   4  134.79   10.15   8
   1  11   4  133.07   10.41   7
  -1 -11  -4  113.84   10.77   4
   1  11   4  137.43   11.96  14
   1  11   4  126.72    9.51  13
   1 -11   5  472.73   29.03   8
   1  11   5  458.93   29.33   7
  -1 -11  -5  446.00   29.62   4
   1  11   5  436.96   30.59  14
   1  11   5  457.39   28.89  13
   1 -11   6   50.05    5.56   8
   1  11   6   54.09    6.80   7
  -1 -11  -6   52.84    7.38   4
   1  11   6   67.51    9.83  14
   1  11   6   51.78    5.65  13
   1 -11   7  350.63   22.93   8
   1  11   7  428.28   23.88   7
  -1 -11  -7  390.16   24.18   4
   1  11   7  404.26   25.46  14
   1  11   7  378.57   23.32  13
   1  11   8  163.01   11.44   7
  -1 -11  -8  123.35   10.81   6
  -1 -11  -8  146.60   11.92   4
   1  11   8  169.19   13.46  14
   1  11   8  169.27   10.98  13
  -1 -11  -9  173.01   14.00   6
   1  11   9  232.75   14.43   7
  -1 -11  -9  188.94   14.88   4
   1  11   9  235.85   16.41  14
   1  11   9  224.57   14.14  13
  -1 -11 -10  159.87   12.30   6
   1  11  10  204.24   14.64  14
   1  11  10  191.36   12.33  13
  -1 -11 -11   46.40    5.58   6
   1  11  11   73.88    8.20  14
   1  11  11   75.41    5.75  13
   1  11  12   37.72    4.06   7
  -1 -11 -12   30.04    4.89   4
  -1 -11 -12   28.04    4.12   6
   1  11  12   34.75    6.06  14
   1  11  12   40.24    4.14  13
   1 -13  -4    6.74    2.19   4
  -1  13   4    7.68    2.54   7
   1 -13  -4    6.06    3.56   8
   1  13  -3   48.67    3.83   5
   1 -13  -3   26.88    3.14   4
  -1  13   3   50.67    3.76   7
  -1 -13   3   40.81    3.75   8
   1 -13  -2  309.53   17.03   8
  -1 -13   2  304.96   16.69   8
   1  13  -1   -3.29    2.06   5
   1 -13  -1    9.51    3.85   8
  -1 -13   1    4.74    3.24   8
   1 -13   0  137.78    9.84   8
  -1 -13   0  143.56    9.83   8
  -1  13  -1    2.23    2.29   5
   1 -13   1    8.71    3.45   8
  -1 -13  -1    7.01    3.56   8
  -1  13  -2   92.37    6.81   5
   1 -13   2  108.35    7.30   8
  -1 -13  -2  104.69    7.59   8
   1  13   2   92.23    6.73   7
  -1  13  -3   31.46    3.52   5
   1 -13   3   28.11    3.44   8
   1  13   3   27.70    3.23   7
  -1  13  -4  106.45    5.74   5
   1  13   4   90.73    5.58   7
   1 -13   4   68.28    5.09   8
  -2   0  22  214.38   13.58  15
  -2   0  22  203.36   13.86  12
  -2   0  21    0.90    3.45  15
  -2   0  21   -1.82    4.40  12
  -2   0  20  875.59   48.72  15
  -2   0  20  923.56   48.94  12
  -2   0  19    6.08    4.80  15
  -2   0  19    2.55    3.29  11
  -2   0  19    5.16    5.28  12
  -2   0  18   70.38    7.07  15
  -2   0  18   55.52    5.83  11
  -2   0  18   61.31    7.28  12
  -2   0  17    2.75    4.69  15
  -2   0  17    1.86    3.66  11
  -2   0  17    0.20    4.79  12
  -2   0  16   33.72    5.59  15
  -2   0  16   30.63    4.60  11
  -2   0  16   36.90    5.87  12
  -2   0  15    4.26    4.30  15
  -2   0  15    1.29    4.33  12
  -2   0  15   -0.15    3.46  11
  -2   0  14 1492.20   89.54  15
  -2   0  14 1493.38   89.51  12
  -2   0  14 1419.42   89.22  11
  -2   0  13    4.33    3.75  15
  -2   0  13    0.78    3.50  12
  -2   0  13    0.51    2.94  11
  -2   0  12 1807.13  101.59   1
  -2   0  12 1603.41   98.45  15
  -2   0  12 1601.47   98.16  11
  -2   0  12 1660.38   98.39  12
   2   0 -11    4.33    6.82   1
  -2   0  11    2.17    4.96   1
  -2   0  11   -3.27    2.98  15
  -2   0  11    2.03    4.87  17
   2   0 -11   -1.14    3.54  18
  -2   0  11    3.17    2.48  11
  -2   0  11    1.37    2.64  12
   2   0 -10 2959.22  154.28   2
  -2   0  10 2737.84  152.80   1
   2   0 -10 2480.91  153.83   1
   2   0 -10 2560.84  152.08  18
   2   0 -10 2487.70  151.54  17
  -2   0  10 2315.69  153.55  17
  -2   0  10 2349.87  150.17  12
   2   0  -9   -0.62    1.93   3
   2   0  -9   -2.92    6.61   1
  -2   0   9    0.34    4.50   1
   2   0  -9    3.18    6.26   2
   2   0  -9    2.98    3.52   3
   2   0  -9   -0.57    3.58  18
  -2   0   9    4.91    5.31  17
   2   0  -9    1.67    3.15  17
   2   0  -8  935.29   54.10   2
   2   0  -8  811.15   51.11   3
  -2   0   8  920.93   53.05   1
   2   0  -8  844.47   53.91   1
   2   0  -8 1027.15   52.32  17
   2   0  -8  919.46   52.61  18
  -2   0   8  898.87   53.43  17
   2   0  -7    0.30    2.16   3
   2   0  -7    1.78    5.84   1
  -2   0   7   -1.81    4.50   1
  -2   0   7   -2.44    4.83  17
   2   0  -7    4.24    3.58  18
   2   0  -7   -1.34    2.79  17
   2   0  -6  362.89   24.18   1
   2   0  -6  333.48   22.05   3
  -2   0   6  358.28   23.32   1
   2   0  -6  386.56   22.59  17
  -2   0   6  364.55   23.28  17
  -2   0   6  324.09   23.77  18
  -2   0   5   -1.66    4.00   1
   2   0  -5    0.94    2.26   3
   2   0  -5    1.45    5.28   1
   2   0  -5    0.32    1.23  16
  -2   0   5    1.27    3.43  17
   2   0  -5   -0.29    3.68  18
   2   0  -5    0.11    2.88  17
  -2   0   5    1.88    5.53  18
   2   0  -4  143.37   12.98   1
   2   0  -4  183.25   12.23  17
  -2   0   4  135.97   13.22  18
  -2   0   4  195.66   12.46  17
   2   0  -4  203.48   11.61  16
   2   0  -3    0.66    2.84   1
  -2   0   3    0.45    4.07   2
   2   0  -3    0.13    2.14  17
   2   0  -3    1.81    2.42  16
  -2   0   3    0.42    3.28  18
  -2   0   2 9970.92  691.99   2
   2   0  -211885.70  692.02   1
  -2   0   211711.00  691.82  18
   2   0  -211978.20  691.68  17
   2   0  -1    0.33    0.75   1
  -2   0   1   -0.08    0.68   2
  -2   0   1   -0.19    0.68  18
   2   0  -1   -0.35    0.91  16
  -2   0   1    0.77    1.04  17
  -2   0   0    0.27    0.53  18
  -2   0  -1    0.07    1.32   1
   2   0   1    2.23    2.40  17
   2   0   1   -0.26    0.98  16
  -2   0  -211616.30  786.20   1
   2   0   211617.50  786.37  17
  -2   0  -3    1.19    3.20   1
  -2   0  -3   -0.49    3.55  17
   2   0   3   -1.12    2.18  16
  -2   0  -3   -1.27    1.87  16
   2   0   4  144.42   12.10   1
  -2   0  -4  191.24   12.09  17
   2   0   4  185.02   11.23  16
  -2   0  -4  190.91   11.01  16
   2   0   5    3.04    4.14   1
  -2   0  -5   -0.50    5.48   1
  -2   0  -5    2.06    1.98  16
   2   0   5   -0.27    2.86  16
   2   0   5   -6.62    5.93  17
  -2   0  -5   -0.81    3.43  17
   2   0   6  785.93   46.46   1
  -2   0  -6  747.78   47.05   1
  -2   0  -6  720.99   44.83  16
  -2   0  -6  818.80   46.00  17
   2   0   6  737.95   45.28  16
   2   0   6  600.96   46.77  17
  -2   0  -7    2.22    5.76   1
  -2   0  -7   -0.83    6.55   2
   2   0   7   -1.64    4.68   1
  -2   0  -7    2.25    1.95  16
   2   0   7    1.02    3.52  16
   2   0   7   -0.80    6.10  17
  -2   0  -7    0.65    3.99  17
  -2   0  -8  508.94   33.76   2
   2   0   8  524.15   31.98   1
  -2   0  -8  482.82   32.98   1
  -2   0  -8  494.01   31.91  18
  -2   0  -8  580.33   31.57  17
   2   0   8  421.88   32.84  17
  -2   0  -8  456.24   29.76  16
   2   0   9   -0.69    4.46   1
  -2   0  -9    1.10    7.33   2
  -2   0  -9   -3.49    6.68   1
  -2   0  -9    0.28    3.50  17
  -2   0  -9    0.71    3.92  18
   2   0   9    4.12    6.88  17
  -2   0 -10  317.78   24.21   2
  -2   0 -10  240.93   22.75   1
   2   0  10  326.42   22.06   1
   2   0  10  255.49   23.26  17
   2   0  10  313.27   19.68  15
  -2   0 -10  341.11   22.15  18
  -2   0 -10  360.22   21.53  17
   2   0  10  294.24   19.48  12
   2   0  11    1.29    5.07   1
   2   0  11   -0.14    3.14  15
   2   0  11   -1.65    5.56  17
  -2   0 -11    5.19    3.40  17
   2   0  11    1.05    2.82  12
   2   0  11   -1.36    2.76  11
   2   0  12 4785.10  280.88  15
   2   0  12 4707.89  280.66  11
   2   0  12 4719.79  280.81  12
   2   0  13   -0.51    3.85  15
   2   0  13   -0.70    3.30  11
   2   0  13   -3.43    3.72  12
   2   0  14    1.11    4.39  15
   2   0  14    2.33    3.97  12
   2   0  14    6.16    3.80  11
   2   0  15   -1.77    4.55  15
   2   0  15    1.98    3.97  11
   2   0  15    6.37    4.68  12
   2   0  16  292.14   18.48  15
   2   0  16  254.14   18.03  11
   2   0  16  266.59   18.41  12
   2   0  17   -2.24    4.85  15
   2   0  17    1.72    4.23  11
   2   0  17    0.62    5.22  12
   2   0  18  223.01   15.63  15
   2   0  18  229.87   15.84  12
   2   0  18  215.31   15.11  11
   2   0  19   -0.90    4.66  15
   2   0  19    0.60    3.74  11
   2   0  19    0.19    5.30  12
   2   0  20   19.45    4.54  15
   2   0  20   23.78    5.43  12
   2   0  20   20.66    3.89  11
   2   0  21    0.12    3.38  15
   2   0  21   -2.54    2.73  11
   2   0  21    3.63    4.22  12
   2   0  22  791.87   51.45  15
   2   0  22  928.95   51.81  12
  -2   2  22   60.43    5.04  15
  -2   2  22   36.86    3.95  11
  -2  -2  22   63.97    4.74  12
  -2   2  22   71.90    5.03  12
  -2   2  21  109.43    8.03  15
  -2  -2  21   96.93    7.53  12
  -2   2  21  102.14    7.77  12
  -2   2  21   84.29    7.24  11
  -2  -2  20  207.06   13.90  15
  -2   2  20  211.30   14.96  15
  -2   2  20  216.18   14.74  12
  -2  -2  20  238.75   14.69  12
  -2   2  20  201.95   14.32  11
  -2  -2  19  290.29   18.85  15
  -2   2  19  320.08   19.73  12
  -2   2  19  270.26   19.18  11
  -2  -2  19  296.02   19.34  12
   2  -2 -18  148.51   10.64   6
  -2  -2  18  133.29   10.11  15
  -2   2  18  142.89   11.15  12
  -2   2  18  136.28   10.65  11
  -2  -2  18  146.73   10.96  12
  -2  -2  17 1395.47   87.74  15
  -2   2  17 1456.29   88.13  12
  -2   2  17 1410.33   87.96  11
  -2  -2  17 1501.20   88.06  12
  -2  -2  16   26.09    4.37  15
  -2   2  16   28.62    5.59  12
  -2   2  16   31.16    5.30  11
  -2  -2  16   24.19    3.61  11
  -2  -2  16   22.52    5.11  12
  -2   2  15   59.19    6.47  10
  -2  -2  15   70.54    6.13  15
  -2   2  15   69.91    6.89  12
  -2  -2  15   63.50    5.53  11
  -2  -2  15   65.66    6.68  12
  -2   2  15   66.48    6.64  11
  -2   2  14   87.72    8.12  10
  -2   2  14  107.65    8.45  15
  -2  -2  14   98.79    7.66  15
  -2   2  14  105.36    7.29  13
  -2   2  14  104.77    8.11  11
  -2   2  14   92.98    8.07  12
  -2  -2  14   99.85    7.99  12
  -2  -2  14   86.57    7.10  11
  -2  -2  13  421.35   27.63  15
  -2   2  13  433.83   28.11  15
  -2   2  13  459.08   27.48  13
  -2  -2  13  419.73   27.38  11
  -2   2  13  444.37   27.90  12
  -2   2  13  459.24   27.90  11
  -2  -2  13  446.78   27.85  12
  -2  -2  12   23.34    2.87   5
  -2   2  12   39.57    4.69  15
  -2  -2  12   34.83    3.77  15
  -2   2  12   26.05    3.95  12
  -2  -2  12   27.50    4.01  12
  -2   2  12   32.62    3.44  13
  -2   2  12   33.21    4.30  11
  -2  -2  12   29.25    3.30  11
  -2   2  11  792.08   56.34  17
  -2   2  11  836.96   52.40  15
   2  -2 -11  771.97   54.36  17
  -2  -2  11  846.71   52.09  15
  -2   2  11  857.88   52.25  11
  -2   2  11  841.92   52.24  12
  -2  -2  11  877.44   52.23  12
  -2   2  11  872.96   52.00  13
   2  -2 -10 1123.81   61.55   2
  -2   2  10  997.19   60.56   1
   2   2 -10 1083.93   59.75   2
   2  -2 -10  990.76   62.79   1
   2   2 -10  994.97   58.99  18
  -2   2  10  797.75   60.12  18
  -2   2  10  896.83   60.08  17
  -2   2  10  882.69   56.79  15
   2  -2 -10  882.07   58.64  17
  -2   2  10  933.96   56.68  11
  -2  -2  10  913.01   56.65  12
  -2   2  10  912.22   56.67  12
   2  -2  -9  328.47   24.23   3
  -2   2   9  367.06   26.86   1
   2   2  -9  415.24   26.39   2
   2  -2  -9  356.82   28.56   1
   2   2  -9  331.67   25.15   1
   2  -2  -9  380.62   27.45   2
   2   2  -9  441.05   24.45  16
  -2   2   9  382.43   26.44  17
   2   2  -9  376.64   24.05  17
   2   2  -9  436.49   25.99  18
   2  -2  -9  370.47   25.47  17
  -2   2   9  370.61   27.09  18
   2  -2  -8  322.37   22.12   3
   2  -2  -8  299.71   25.54   1
   2   2  -8  299.76   21.41   3
   2   2  -8  289.57   22.63   1
   2  -2  -8  356.66   24.99   2
   2   2  -8  352.06   23.48   2
  -2   2   8  313.94   24.19   1
   2   2  -8  390.20   21.79  17
   2  -2  -8  352.98   23.07  17
  -2   2   8  349.54   23.69  17
   2   2  -8  404.27   23.66  18
  -2   2   8  367.15   24.60  18
   2   2  -8  391.82   22.42  16
   2   2  -7   51.75    6.27   2
   2   2  -7   60.40    5.83  18
   2  -2  -7   49.10    5.52  17
   2   2  -7   52.72    5.21  16
   2   2  -6    9.56    4.03   2
   2  -2  -6   14.50    7.96   1
   2  -2  -6   17.08    3.58   3
   2  -2  -6   20.42    6.79   2
   2   2  -6   18.46    3.39   1
   2   2  -6   22.40    2.90   3
   2   2  -6   25.20    4.42  18
   2   2  -6   12.12    2.07  17
   2   2  -6   13.38    3.55  16
  -2   2   6   20.61    5.33  18
   2  -2  -6   14.69    3.98  17
  -2   2   5 2312.24  154.79   3
   2   2  -5 2420.06  154.57   1
   2  -2  -5 2611.11  156.98   1
   2   2  -5 2535.07  154.72   3
   2  -2  -5 2506.58  154.82   3
   2  -2  -5 2423.52  155.76   2
   2   2  -5 2602.73  155.04   2
   2   2  -5 2783.99  154.08  17
   2  -2  -5 2497.67  155.11  17
   2   2  -5 2624.01  155.23  18
  -2   2   5 2580.90  155.31  18
   2   2  -5 2403.92  155.31  16
   2  -2  -4 1370.81   78.61   3
   2  -2  -4 1274.54   80.20   1
   2  -2  -4 1174.41   79.21   2
  -2  -2   4 1116.93   78.91   2
   2   2  -4 1236.66   78.40   2
  -2   2   4 1235.80   78.58   3
   2   2  -4 1331.78   78.57   3
  -2  -2   4 1231.71   79.36   3
   2   2  -4 1257.11   78.14   1
   2   2  -4 1273.09   79.44  16
  -2   2   4 1346.95   78.76  18
   2   2  -4 1306.71   78.80  18
  -2   2   4 1433.90   78.97  17
   2   2  -4 1317.99   77.74  17
   2  -2  -3 1181.13   77.42   2
  -2  -2   3 1227.90   77.73   3
  -2  -2   3 1197.49   77.21   2
   2  -2  -3 1193.69   78.38   1
   2   2  -3 1245.14   77.13   3
   2   2  -3 1263.25   76.83   2
   2  -2  -3 1302.19   77.18   3
  -2   2   3 1296.22   77.06  16
   2   2  -3 1247.00   77.22  18
   2   2  -3 1268.98   76.57  17
   2   2  -3 1125.01   78.01  16
   2   2  -3 1285.16   76.33  17
  -2   2   3 1290.20   77.04  18
  -2   2   3 1413.82   77.45  17
  -2  -2   2   39.62    4.21   2
   2  -2  -2   32.60    4.57   3
   2  -2  -2   24.03    4.82   2
   2   2  -2   34.00    4.58   3
  -2   2   2   29.91    5.53   1
   2   2  -2   31.88    5.31   1
   2   2  -2   44.10    3.69   2
  -2   2   2   65.36    5.84  16
   2   2  -2   54.12    5.07  18
  -2   2   2   35.31    4.96  17
   2   2  -2   40.90    7.70  16
  -2   2   2   59.87    4.37  18
   2   2  -1  782.49   44.16   2
   2  -2  -1  700.63   44.59   3
   2   2  -1  593.06   44.87   1
   2   2  -1  726.40   44.68   3
  -2   2   1  700.87   45.06   1
  -2  -2   1  737.48   44.11   2
  -2  -2   1  658.58   44.79   3
  -2   2   1  704.55   44.63  17
  -2   2   1  767.31   44.23  18
   2   2  -1  687.47   44.14  18
   2   2  -1  822.30   44.19  17
   2  -2  -1  593.98   45.31  16
  -2  -2   0 1060.45   73.20   3
  -2  -2   0 1143.82   72.60   2
   2  -2   0 1040.45   73.19   1
   2   2   0  991.41   73.63   1
   2  -2   0 1137.39   72.99   3
   2   2   0 1127.64   72.90   2
  -2   2   0 1170.94   73.15   1
  -2  -2   0 1192.19   72.79  17
  -2   2   0 1356.10   73.23  17
   2  -2   0 1197.47   74.15  16
   2   2   0 1276.72   72.39  18
   2   2   0 1301.07   72.90  17
  -2   2   0 1292.23   72.90  18
   2   2   1 1820.45  121.87   1
  -2   2  -1 2055.01  120.83   1
   2  -2   1 1987.77  120.94   1
  -2  -2  -1 1821.97  121.05   2
  -2   2  -1 2024.62  121.09   3
  -2  -2  -1 2023.17  121.30   3
  -2   2  -1 1861.16  121.46  18
   2  -2   1 2148.98  122.41  16
   2   2   1 1999.95  121.19  17
   2   2   1 2061.35  120.71  18
  -2   2  -1 2118.24  121.27  17
  -2  -2  -210012.50  600.13   3
  -2   2  -210789.60  599.93   3
  -2  -2  -2 8417.04  600.09   2
   2  -2   210063.10  599.87   3
  -2   2  -2 9867.39  599.63   2
   2   2   210358.10  599.89  18
  -2  -2  -211361.80  599.66  18
   2   2   210599.40  600.25  17
   2  -2   2 9489.45  601.13  16
   2   2   3 3118.63  199.44   3
  -2  -2  -3 3023.12  200.99   1
   2  -2   3 3202.76  199.35   3
  -2   2  -3 3295.13  199.50   2
  -2   2  -3 3486.80  199.31   3
  -2  -2  -3 3298.79  199.60   3
  -2   2  -3 3483.87  200.13  16
   2   2   3 3382.76  199.97  17
   2   2   3 3193.89  199.62  18
  -2  -2  -3 3407.53  199.30  18
  -2   2  -4   76.65    5.00   3
  -2  -2  -4   70.96    5.71   3
   2  -2   4   78.25    5.64   3
  -2   2  -4   80.45    6.49   2
   2   2   4   58.09    5.43   3
  -2  -2  -4   60.51    8.78   1
   2   2   4   45.53    6.37  18
  -2  -2  -4   57.28    5.40  18
  -2   2  -4   62.31    6.50  16
   2  -2   4   44.22    8.00  16
  -2   2  -4   47.91    7.40  18
   2   2   4   61.85    6.50  17
   2   2   4   54.02    5.16  16
  -2   2  -4   47.01    7.38  17
  -2   2  -5 1514.03  101.75   1
  -2  -2  -5 1713.40  102.57   3
   2   2   5 1631.78  102.39   3
   2  -2   5 1601.69  102.53   3
  -2   2  -5 1688.17  103.14   2
  -2   2  -5 1731.84  101.95   3
  -2  -2  -5 1695.53  104.95   1
   2   2   5 1690.59  103.49  17
  -2   2  -5 1835.56  102.96  16
  -2  -2  -5 1675.72  102.53  18
   2  -2   5 1594.11  103.92  16
   2   2   5 1949.90  102.22  16
  -2   2  -5 1896.77  103.63  17
   2   2   5 1615.58  103.44  18
  -2   2  -5 1699.16  104.08  18
   2   2   6 2075.44  122.31   3
  -2  -2  -6 2013.08  122.29   3
  -2   2  -6 1963.84  123.32   2
  -2  -2  -6 1941.91  125.05   1
  -2   2  -6 1844.12  121.95   1
  -2   2  -6 2119.84  121.59   3
   2   2   6 1862.20  121.62  16
  -2  -2  -6 2095.65  122.92  17
  -2   2  -6 2242.07  122.71  16
  -2   2  -6 2210.47  124.36  18
   2   2   6 1843.04  123.52  18
  -2   2  -6 2319.79  123.27  17
  -2  -2  -6 2045.51  122.56  18
   2  -2   6 1797.32  123.61  16
   2   2   7 1554.05   80.73   3
  -2   2  -7 1105.35   79.36   3
   2   2   7 1539.65   83.46   1
  -2  -2  -7 1551.70   80.69   3
  -2   2  -7 1477.73   82.23   2
  -2   2  -7 1535.66   80.73   1
  -2  -2  -7 1549.93   84.77   1
  -2   2  -7 1854.05   81.32  16
   2   2   7 1405.29   82.66  18
  -2  -2  -7 1659.15   81.81  17
  -2   2  -7 1861.85   83.74  18
  -2  -2  -7 1552.35   81.27  18
  -2   2  -7 1808.06   81.65  17
   2   2   7 1203.78   79.56  16
   2   2   8 1570.73   97.08   1
  -2   2  -8 1591.75   96.21   2
  -2   2  -8 1555.79   94.71   1
  -2  -2  -8 1465.04   94.26   3
  -2  -2  -8 1549.84   98.46   1
  -2  -2  -8 1390.42   97.16   2
  -2  -2  -8 1503.25   95.03  18
  -2  -2  -8 1520.91   95.38  17
   2   2   8 1464.24   96.77  17
  -2   2  -8 1748.01   96.97  18
   2   2   8 1205.86   96.13  18
  -2   2  -8 1680.44   94.65  16
  -2   2  -8 1778.13   95.15  17
  -2  -2  -9 2736.21  176.81   1
  -2  -2  -9 2668.54  175.97   2
   2   2   9 2912.77  175.50   1
  -2   2  -9 2971.33  174.65   2
  -2   2  -9 3112.64  175.13  18
  -2   2  -9 3142.11  172.65  16
   2   2   9 2581.85  175.20  17
  -2  -2  -9 2604.03  173.18  18
  -2   2  -9 3232.08  173.24  17
  -2  -2  -9 2753.64  173.62  17
   2   2   9 2128.14  174.41  18
  -2  -2 -10   16.37    9.04   2
  -2   2 -10   38.38    6.92   2
  -2  -2 -10   29.67   10.26   1
   2   2  10   46.35    8.33   1
  -2  -2 -10   28.24    5.10  18
  -2  -2 -10   32.02    5.07  17
   2   2  10   42.01    4.35  15
   2   2  10   31.32    7.40  17
  -2   2 -10   47.38    7.06  18
   2   2  10   36.48    3.94  12
   2  -2  10   39.47    4.07  12
   2  -2  11  388.77   24.58  15
   2   2  11  371.87   24.89  15
   2  -2  11  394.66   24.72  12
   2  -2  11  391.75   24.50  11
   2   2  11  393.96   24.41  13
   2   2  11  401.57   24.75  12
   2  -2  12 1057.86   65.49  15
   2   2  12 1090.63   65.85  15
   2   2  12 1095.11   65.28  13
   2  -2  12 1062.45   65.37  11
   2  -2  12 1080.77   65.61  12
   2   2  12 1034.28   65.59  12
   2  -2  13    0.58    3.28  15
   2   2  13    3.78    4.13  15
   2  -2  13    9.02    3.38  11
   2   2  13    1.15    3.79  12
   2   2  13    3.77    2.51  13
   2   2  13   -1.44    3.78  11
   2  -2  13   -0.97    3.67  12
  -2  -2 -14   36.23    4.78   4
   2  -2  14   27.53    4.31  15
   2   2  14   24.29    5.54  15
   2   2  14   36.50    5.27  12
   2  -2  14   31.91    4.99  12
   2   2  14   24.21    5.03  11
   2  -2  14   29.49    4.23  11
  -2  -2 -15  566.33   33.94   4
   2  -2  15  549.89   33.87  15
   2   2  15  537.85   34.16  11
   2  -2  15  554.29   34.20  12
   2  -2  15  498.91   33.65  11
   2   2  15  533.45   34.15  12
   2  -2  16  438.22   27.60  15
   2  -2  16  457.52   28.06  12
   2  -2  16  419.33   27.38  11
   2   2  16  430.84   27.96  11
   2   2  16  424.44   27.98  12
   2  -2  17   41.21    5.25  15
   2   2  17   48.43    6.73  12
   2   2  17   49.08    6.66  11
   2  -2  17   46.36    5.08  11
   2  -2  17   46.73    6.25  12
   2  -2  18  133.01    9.80  15
   2  -2  18  126.36    9.56  11
   2   2  18  136.04   10.83  12
   2  -2  18  151.48   10.75  12
   2   2  18  137.01   10.59  11
   2  -2  19  836.43   49.02  15
   2   2  19  822.50   49.49  12
   2  -2  19  889.85   49.58  12
   2   2  19  806.08   49.38  11
   2  -2  19  703.15   48.67  11
   2   2  20   15.83    5.27  15
   2   2  20   23.87    4.66  11
   2  -2  20   20.94    4.70  12
   2   2  20   19.13    4.63  12
   2   2  21   41.96    5.60  15
   2   2  21   51.25    5.12  11
   2  -2  21   50.23    5.22  12
   2   2  21   55.50    5.51  12
   2   2  22  397.31   22.73  15
   2  -2  22  423.19   22.65  12
   2   2  22  380.98   22.64  12
  -2   4  21  775.92   44.71  15
  -2  -4  21  657.70   44.07  12
  -2   4  21  701.02   44.50  11
  -2   4  21  831.78   44.44  12
   2  -4 -20   91.42    7.73   6
  -2   4  20   89.21    7.76  15
  -2  -4  20   87.49    6.64  12
  -2   4  20   97.07    7.09  12
  -2   4  20   87.06    7.51  11
   2  -4 -19  497.39   32.74   6
  -2   4  19  523.03   32.87  15
  -2   4  19  531.56   32.44  12
  -2   4  19  507.82   32.66  11
  -2  -4  19  522.38   32.19  12
   2  -4 -18   58.90    6.83   6
  -2   4  18   61.97    7.33  15
  -2   4  18   49.71    6.76  11
  -2  -4  18   53.76    5.39  12
  -2   4  18   50.90    5.89  12
   2  -4 -17  525.70   29.38   6
  -2   4  17  459.03   29.26  15
  -2   4  17  461.39   29.10  11
  -2   4  17  446.55   28.26  13
  -2  -4  17  465.46   28.47  12
  -2   4  17  493.47   28.73  12
  -2   4  16  138.03   12.24  10
   2  -4 -16  163.65   12.34   4
  -2   4  16  147.96   12.67  15
  -2   4  16  176.47   11.62  13
  -2  -4  16  170.80   11.70  12
  -2   4  16  183.48   12.12  12
   2  -4 -15   97.28    9.16   4
  -2   4  15  106.47    9.31  14
  -2   4  15  118.14    9.60  15
  -2  -4  15  106.10    8.45  12
  -2   4  15  104.65    8.75  12
  -2   4  15  125.56    8.63  13
  -2   4  14    0.38    2.84   7
   2  -4 -14    4.77    4.52   4
  -2   4  14   -0.23    4.76  14
  -2   4  14    3.45    4.55  15
  -2   4  14    1.70    3.44  13
  -2   4  14    0.50    3.66  12
  -2  -4  14   -0.15    3.18  12
  -2   4  13  271.52   16.81   7
   2  -4 -13  235.31   17.26   4
  -2   4  13  242.11   17.44  15
  -2   4  13  250.02   17.82  14
  -2   4  13  256.36   17.03  12
  -2   4  13  280.04   17.08  13
  -2  -4  13  256.49   16.84  12
  -2   4  12   16.33    3.28   7
   2  -4 -12   14.86    4.26   4
  -2   4  12   10.82    4.27  15
  -2   4  12   19.50    5.39  14
  -2  -4  12   10.47    3.00  12
  -2   4  12   10.90    4.20  11
  -2   4  12   14.69    3.61  13
  -2   4  12   15.36    3.51  12
  -2   4  11  536.16   33.87   7
   2  -4 -11  486.50   33.98   4
  -2  -4  11  584.59   33.64   5
  -2   4  11  498.25   34.63  14
  -2   4  11  563.92   34.29  15
  -2  -4  11  558.28   33.81  12
  -2   4  11  562.94   34.05  13
  -2   4  11  530.38   33.91  12
  -2   4  11  560.67   34.25  11
  -2   4  10   22.01    3.54   7
  -2  -4  10   10.92    2.70   5
   2  -4 -10   12.88    3.60   4
  -2   4  10   10.87    4.63  14
  -2   4  10   13.31    3.73  15
  -2   4  10   30.50    3.80  13
  -2   4  10   14.04    2.90  12
  -2  -4  10    2.19    2.40  12
  -2   4  10   17.44    3.64  11
  -2   4   9  486.98   31.02   7
   2  -4  -9  512.87   34.55   2
  -2  -4   9  530.40   30.79   5
   2  -4  -9  464.53   31.09   4
  -2   4   9  515.13   31.25  15
  -2   4   9  454.01   31.67  14
  -2   4   9  470.65   34.50  18
   2  -4  -9  450.44   32.16  18
  -2   4   9  555.39   31.31  11
  -2   4   9  503.29   31.14  13
  -2   4   8   60.33    5.17   7
   2  -4  -8   62.37    5.33   4
   2   4  -8   66.27    6.01   2
   2  -4  -8   70.26    7.56   3
  -2   4   8   72.42    9.72   1
   2  -4  -8   67.05    8.98   2
   2  -4  -8   78.32   12.64   1
  -2  -4   8   54.72    4.68   5
   2  -4  -8   75.85    6.32  18
  -2   4   8   54.93    5.25  15
   2   4  -8   62.11    7.03  18
  -2   4   8   49.75    6.13  14
   2   4  -8   49.35    6.34  16
   2  -4  -8   66.51    7.21  17
  -2   4   8   52.91    7.60  18
  -2   4   8   69.35    5.30  11
  -2   4   8   60.00    5.21  13
  -2   4   7  910.85   55.39   1
   2  -4  -7  816.25   56.72   1
   2   4  -7  888.24   51.92   2
   2  -4  -7  890.20   53.78   2
   2   4  -7  878.58   52.09   3
  -2   4   7  820.98   52.94   3
   2  -4  -7  939.61   53.18   3
   2   4  -7  776.39   53.01  16
  -2   4   7  766.47   51.11  16
   2   4  -7  921.73   53.13  18
  -2   4   7  846.56   53.64  17
  -2   4   7  813.03   53.42  18
   2  -4  -7  772.13   53.19  17
   2  -4  -7  810.24   52.04  18
  -2   4   6    1.23    3.72   3
  -2   4   6    2.59    6.00   1
  -2  -4   6    9.11    6.12   3
   2   4  -6    3.22    2.64   2
   2   4  -6    7.99    3.46   3
   2  -4  -6    4.76    4.14   3
   2  -4  -6   -1.64    5.21   2
  -2   4   6    1.36    2.65  16
   2  -4  -6    1.41    3.49  17
   2   4  -6    9.93    4.25  18
  -2   4   6    5.83    4.71  18
   2  -4  -6    1.01    3.07  18
   2   4  -6    0.76    4.46  16
  -2   4   6    3.64    4.05  17
  -2   4   5 1173.78   57.41   1
   2   4  -5 1251.25   53.74   2
  -2   4   5 1226.25   55.63   3
   2   4  -5 1000.03   53.45   1
   2   4  -5  914.01   52.91   1
  -2  -4   5 1143.45   56.86   3
   2  -4  -5  924.98   57.81   1
   2  -4  -5 1167.83   55.40   2
   2   4  -5 1248.24   54.89   3
   2  -4  -5 1276.03   55.66   3
  -2   4   5 1240.94   54.81  16
   2  -4  -5 1212.03   54.39  18
   2   4  -5 1148.40   56.43  16
  -2   4   5 1220.63   55.17  18
  -2   4   5 1338.92   56.29  17
   2   4  -5 1366.48   55.43  18
   2  -4  -5 1105.93   55.65  17
  -2  -4   4 2779.94  213.95   2
  -2  -4   4 3517.07  215.57   3
  -2   4   4 3483.38  214.76   3
   2   4  -4 3143.61  213.85   1
   2  -4  -4 3694.68  214.84   3
  -2   4   4 3594.22  216.14   1
   2   4  -4 3573.25  214.47   3
   2  -4  -4 3372.34  214.29   2
   2   4  -4 3863.00  213.48   2
   2  -4  -4 3386.16  216.75   1
  -2   4   4 3499.48  214.59  16
  -2   4   4 3816.87  215.05  17
  -2   4   4 3540.30  214.22  18
   2   4  -4 3547.89  214.34  18
   2   4  -4 3235.22  215.60  16
   2   4  -4 3690.57  213.18  17
   2  -4  -4 3989.53  214.19  18
  -2   4   3 1214.25   73.78   1
  -2  -4   3 1157.00   73.21   3
   2  -4  -3 1177.70   72.54   3
   2   4  -3 1182.85   71.24   2
   2   4  -3 1236.80   72.38   3
  -2  -4   3 1041.25   71.66   2
   2  -4  -3 1098.65   71.72   2
   2  -4  -3 1026.00   71.74   2
   2  -4  -3 1118.58   74.34   1
   2   4  -3 1045.08   72.12   1
  -2   4   3 1302.53   72.76  17
   2   4  -3 1119.52   71.94  18
   2   4  -3 1366.18   71.36  17
   2   4  -3 1006.80   73.42  16
  -2   4   3 1223.02   71.80  18
   2  -4  -3  991.24   72.44  17
   2  -4  -3 1400.62   72.20  18
   2   4  -3 1219.07   71.80  18
  -2   4   3 1201.29   72.82  16
   2   4  -2   16.33    5.38   1
   2  -4  -2   17.34    3.09   2
  -2  -4   2   14.12    5.46   3
  -2   4   2   15.84    5.83   1
   2   4  -2   14.80    4.18   3
   2   4  -2   17.17    3.29   2
  -2  -4   2   19.96    3.38   2
   2  -4  -2   21.75    2.97   2
   2  -4  -2   20.21    6.99   1
   2  -4  -2   19.32    4.54   3
  -2   4   2   11.87    3.99  17
  -2   4   2   16.55    5.52  16
   2   4  -2   20.50    3.07  17
   2  -4  -2   16.55    4.53  18
   2   4  -2   21.19    2.49  18
   2  -4  -2   13.59    4.55  17
  -2   4   2   14.14    2.78  18
   2   4  -1  317.59   21.04   3
  -2  -4   1  325.58   22.19   1
   2  -4  -1  317.12   22.45   1
   2   4  -1  229.85   20.14   2
  -2  -4   1  284.64   19.71   2
   2   4  -1  280.83   21.68   1
  -2   4   1  282.43   21.69   1
   2  -4  -1  332.40   21.22   3
   2   4  -1  384.15   20.60  17
   2   4  -1  347.92   19.56  18
  -2   4   1  374.26   21.10  17
  -2   4   1  344.61   20.09  18
  -2  -4   1  316.19   20.82  17
   2  -4  -1  279.50   21.34  18
  -2   4   1  322.76   22.14  16
  -2   4   0   18.08    4.85   1
  -2   4   0   22.88    4.56   3
  -2  -4   0   30.34    5.37   3
   2  -4   0   30.26    6.21   1
  -2  -4   0   28.58    2.72   2
  -2  -4   0   25.79    7.04   1
   2   4   0   20.13    6.53   1
   2   4   0   25.13    4.02  17
   2   4   0   24.90    2.50  18
  -2   4   0   24.17    4.13  17
  -2   4   0   16.21    2.99  18
  -2  -4   0   22.86    4.28  17
  -2  -4  -1   -0.39    6.82   1
  -2   4  -1    1.08    3.73   1
   2   4   1   10.79    6.40   1
   2  -4   1    6.00    4.82   1
   2  -4   1    5.99    3.99   3
  -2   4  -1    9.50    3.86   3
  -2  -4  -1   13.31    2.55   2
  -2  -4  -1    8.50    4.50   3
   2   4   1   12.66    3.70  17
  -2  -4  -1    6.73    3.38  17
  -2   4  -1    7.49    3.31  17
   2   4   1   10.77    7.54  16
   2   4   1    7.58    2.28  18
  -2  -4  -1    2.56    3.99  18
  -2   4  -1   11.23    2.96  18
  -2  -4  -2   94.03    7.48   2
  -2  -4  -2   95.26    8.76   3
  -2   4  -2   89.66    7.25   1
   2  -4   2   96.77    8.34   3
  -2  -4  -2   87.00   11.05   1
   2   4   2   85.28   10.38   1
  -2   4  -2   96.59    8.13   3
   2   4   2   98.17    8.27  17
  -2   4  -2  116.32    7.79  18
  -2   4  -2   99.05    7.62  17
   2   4   2   91.73   10.77  16
  -2  -4  -2  100.59    8.17  17
   2   4   2   83.46    7.09  18
  -2  -4  -2  110.58    7.40  18
   2   4   3 1094.50   72.90   1
  -2  -4  -3 1122.24   71.69   3
  -2   4  -3 1191.36   71.14   3
   2  -4   3 1158.70   71.41   3
   2   4   3 1029.05   71.10   3
  -2   4  -3 1168.25   69.68   2
  -2  -4  -3 1184.73   70.94   2
  -2  -4  -3 1125.33   73.59   1
   2   4   3 1082.62   70.67  18
   2   4   3 1234.57   71.69  17
   2   4   3 1070.25   72.55  16
  -2   4  -3 1091.33   71.30  18
  -2  -4  -3 1109.88   71.17  17
  -2  -4  -3 1253.29   70.39  18
  -2   4  -3 1143.36   72.11  16
  -2   4  -3 1186.75   70.72  17
   2   4   4  237.64   15.07   3
   2   4   4  218.72   17.39   1
  -2   4  -4  222.27   13.12   2
  -2  -4  -4  246.59   15.54   3
  -2  -4  -4  206.19   14.98   2
  -2   4  -4  195.72   14.27   3
   2  -4   4  196.51   15.09   3
  -2   4  -4  150.72   14.91  18
   2   4   4  182.81   16.11  16
  -2   4  -4  197.72   13.89  17
  -2  -4  -4  226.18   13.77  18
  -2   4  -4  180.80   15.19  16
   2   4   4  201.91   15.37  17
   2   4   4  189.28   14.54  18
  -2  -4  -4  201.32   14.73  17
   2  -4   5 5531.09  332.90   3
   2   4   5 5340.13  334.74   1
   2   4   5 5657.81  332.63   3
  -2   4  -5 5561.34  332.06   3
  -2  -4  -5 5807.66  333.01   3
  -2  -4  -5 4532.81  332.48   2
  -2   4  -5 5565.65  331.31   2
  -2  -4  -5 5841.73  331.73  18
   2   4   5 5444.58  333.29  16
   2   4   5 5413.22  332.77  18
   2   4   5 5802.46  333.53  17
  -2   4  -5 5443.05  331.80  17
  -2   4  -5 5421.17  333.75  18
  -2   4  -5 5281.34  333.43  17
  -2   4  -5 5484.09  333.20  16
  -2  -4  -6 1187.40   82.92   1
   2  -4   6 1389.47   80.39   3
  -2   4  -6 1394.24   78.52   2
  -2  -4  -6 1388.14   80.00   3
   2   4   6 1306.49   82.11   1
  -2  -4  -6 1067.65   79.84   2
  -2   4  -6 1418.51   78.90   3
   2   4   6 1366.43   79.65   3
  -2   4  -6 1393.46   81.26  18
   2   4   6 1132.56   79.47  16
   2   4   6 1292.58   80.72  17
  -2   4  -6 1378.07   80.11  17
   2   4   6 1205.47   80.00  18
  -2  -4  -6 1319.52   78.69  18
  -2   4  -6 1260.45   79.87  16
  -2   4  -6 1199.95   78.55  17
   2   4   6 1153.36   78.61  16
  -2  -4  -7   30.49    7.27   2
   2   4   7   33.41    8.55   1
  -2  -4  -7   42.60   10.44   1
   2   4   7   48.83    6.19   3
  -2  -4  -7   31.49    5.92   3
  -2   4  -7   36.80    4.56   3
   2  -4   7   35.70    6.79   3
  -2   4  -7   43.78    5.06   2
   2   4   7   55.71    7.68  17
  -2  -4  -7   46.34    5.75  17
  -2   4  -7   55.95    6.02  16
   2   4   7   38.25    7.21  18
  -2   4  -7   65.29    7.87  18
   2   4   7   52.20    4.51  16
  -2  -4  -7   55.53    5.04  18
   2   4   7   38.37    5.29  16
   2   4   8  174.52   10.91   8
   2   4   8  146.91    9.97   7
  -2  -4  -8  174.85   12.42   3
  -2  -4  -8  141.48   17.10   1
   2   4   8  175.40   15.56   1
  -2  -4  -8  158.67   15.24   2
  -2  -4  -8  140.07   13.52   2
  -2  -4  -8  155.30   10.12   4
   2   4   8  184.57   12.30   3
   2   4   8  112.05   10.04  16
   2   4   8  155.99   13.96  17
   2   4   8  149.09   10.23  15
  -2  -4  -8  151.84   12.11  17
  -2  -4  -8  158.51   11.03  18
   2   4   8  126.32   13.17  18
   2   4   8  148.88   10.80  14
  -2   4  -8  200.45   14.23  18
   2   4   8  112.76    9.70  16
  -2   4  -8  175.33   12.03  16
   2   4   8  163.34   10.26  11
   2   4   8  150.25   10.19  13
   2   4   9  769.77   49.76   7
  -2  -4  -9  839.85   54.66   2
  -2  -4  -9  825.70   49.93   4
  -2  -4  -9  621.08   52.70   2
  -2   4  -9  796.33   51.46  16
   2   4   9  841.59   50.11  15
   2   4   9  717.84   53.40  18
  -2   4  -9  996.34   54.03  18
  -2  -4  -9  769.67   50.96  18
   2   4   9  801.86   50.44  14
   2   4   9  846.56   50.02  13
   2   4   9  870.65   50.08  11
   2   4  10  146.65   10.72   7
  -2  -4 -10  152.63   11.08   4
   2   4  10  163.46   11.36  15
   2   4  10  146.87   11.73  14
   2   4  10  171.10   10.85  12
   2  -4  10  169.41   10.73  12
   2   4  10  167.00   11.07  13
   2   4  10  150.23   11.08  11
   2   4  11   64.28    5.66   7
  -2  -4 -11   65.82    6.28   4
   2   4  11   69.49    6.62  15
   2   4  11   64.81    7.11  14
   2   4  11   69.30    6.03  13
   2   4  11   68.65    5.84  12
   2  -4  11   72.23    5.70  12
   2   4  11   76.89    6.60  11
   2   4  12    4.20    2.88   7
  -2  -4 -12    6.08    4.21   4
   2   4  12    9.20    5.14  14
   2   4  12    6.82    4.41  15
   2   4  12    3.46    4.06  11
   2   4  12    1.65    3.28  13
   2   4  12    5.03    3.28  12
   2  -4  12    5.21    3.00  12
   2   4  13  371.67   23.34   7
  -2  -4 -13  339.98   23.88   4
   2   4  13  391.99   24.31  15
   2   4  13  319.89   24.31  14
   2   4  13  384.48   24.17  11
   2   4  13  385.48   23.68  13
   2  -4  13  385.50   23.63  12
   2   4  13  365.17   23.70  12
  -2  -4 -14    5.44    4.98   4
   2   4  14    4.27    5.07  15
   2   4  14    0.25    5.19  14
   2   4  14    7.82    4.96  11
   2   4  14    5.47    3.83  12
   2   4  14    7.27    3.56  13
   2  -4  14    6.97    3.66  12
  -2  -4 -15  902.32   57.96   4
   2   4  15  914.50   58.28  14
   2   4  15  892.41   58.20  15
   2   4  15  905.65   57.77  12
   2   4  15  952.07   58.16  11
   2   4  15 1002.94   57.62  13
   2  -4  15  954.40   57.69  12
  -2  -4 -16   14.19    5.33   4
   2   4  16    7.27    5.81  15
   2   4  16    1.77    4.23  12
   2  -4  16    2.62    3.78  12
   2   4  16    6.06    3.20  13
  -2  -4 -17   10.75    5.19   4
   2   4  17    5.12    5.93  15
   2   4  17   11.00    3.02  13
   2  -4  17    7.56    3.83  12
   2   4  17    8.21    4.30  12
  -2  -4 -18   37.86    6.41   6
  -2  -4 -18   18.75    5.08   4
   2   4  18   25.71    6.04  15
   2   4  18   24.43    4.64  12
   2  -4  18   29.42    4.38  12
  -2  -4 -19 1032.77   58.87   6
   2   4  19  922.48   58.86  15
   2  -4  19  965.58   58.37  12
   2   4  19  977.40   58.52  12
   2   4  19  865.23   58.68  11
  -2  -4 -20   57.45    5.87   6
   2   4  20   52.50    5.69  15
   2  -4  20   51.53    4.54  12
   2   4  20   48.63    4.84  12
   2   4  20   39.97    5.56  11
  -2  -4 -21   76.89    6.17   6
   2   4  21   88.53    6.64  15
   2   4  21   87.99    5.82  12
   2  -4  21   71.09    5.35  12
   2   4  21   73.23    6.30  11
   2  -6 -20   28.13    4.48   6
  -2   6  20   27.58    3.66  15
   2  -6 -19   31.56    5.67   6
  -2   6  19   40.06    4.78  15
  -2   6  18   14.91    3.33  10
   2  -6 -18   21.27    5.81   6
   2  -6 -18   16.68    4.65   4
  -2   6  18   10.39    4.51  15
  -2   6  18   11.62    4.80  11
  -2   6  18   21.50    3.35  13
  -2   6  17  225.04   18.92  10
   2  -6 -17  302.26   19.71   4
   2  -6 -17  332.67   20.05   6
  -2   6  17  258.40   19.25  14
  -2   6  17  310.48   19.47  15
  -2   6  17  326.68   19.98  11
  -2   6  17  326.29   19.01  13
  -2   6  16   15.49    3.15   7
   2  -6 -16   10.75    5.84   4
   2  -6 -16   20.23    6.39   6
  -2   6  16   21.82    5.84  14
  -2   6  16    8.84    5.22  15
  -2   6  16   15.13    6.50  11
  -2   6  16   11.67    4.08  13
  -2   6  15  400.47   25.26   7
   2  -6 -15  397.02   26.23   6
   2  -6 -15  340.94   26.06   4
  -2   6  15  381.98   26.54  14
  -2   6  15  405.65   25.88  15
  -2   6  15  420.60   25.67  13
  -2   6  15  435.43   26.45  11
  -2   6  14  132.11   10.48   7
   2  -6 -14  142.94   11.68   6
   2  -6 -14  125.09   11.72   4
  -2   6  14  150.80   12.56  14
  -2   6  14  154.59   11.29  15
  -2   6  14  157.64   11.04  13
  -2   6  14  155.74   11.84  11
  -2   6  13  161.74   11.81   7
   2  -6 -13  188.02   12.81   6
   2  -6 -13  140.58   12.58   4
  -2   6  13  166.73   12.17  15
  -2   6  13  160.52   13.84  14
  -2   6  13  163.54   12.04  13
  -2   6  13  165.67   12.86  11
  -2   6  12  400.14   26.87   7
   2  -6 -12  452.23   27.32   6
   2  -6 -12  344.83   27.21   4
  -2   6  12  438.76   27.10  15
  -2   6  12  461.19   28.53  14
  -2   6  12  452.92   27.54  11
  -2   6  12  425.88   27.12  13
  -2   6  11 1776.36  113.11   7
   2  -6 -11 2036.64  113.39   6
   2  -6 -11 1604.50  113.27   4
  -2   6  11 1899.29  113.22  15
  -2   6  11 1870.45  114.24  14
  -2   6  11 2022.86  113.61  11
  -2   6  10   34.31    4.88   7
   2  -6 -10   27.59    5.74   4
  -2   6  10   31.93    4.46  15
  -2   6  10   31.17    7.10  14
  -2   6  10   36.68    5.26  11
  -2   6   9   91.45    7.89   7
   2  -6  -9   76.37    8.02   4
  -2   6   9  104.36    9.95  14
  -2   6   9  105.76    7.63  15
  -2   6   9  109.51    8.39  11
  -2   6   9   97.50    7.88  13
   2  -6  -8    0.17    3.84   4
  -2   6   8    0.44    3.65   7
  -2   6   8   -0.78    3.76  11
  -2  -6   8    8.21    2.88  10
  -2   6   8    3.21    3.43  13
   2  -6  -7  641.25   35.45   6
   2  -6  -7  561.17   35.61   4
   2  -6  -7  477.35   36.67  18
  -2   6   7  488.41   36.20  14
  -2   6   7  618.77   35.54  11
  -2  -6   7  542.33   35.11  10
  -2   6   7  587.22   35.47  13
  -2   6   6   17.93    3.52   7
  -2  -6   6   14.82    2.84   8
  -2  -6   6   31.72    8.32   3
   2  -6  -6   11.37    3.87   4
   2  -6  -6   19.04    3.60   6
   2  -6  -6   19.07    4.53  18
  -2   6   6   14.06    5.26  14
  -2   6   6   20.08    3.62  13
  -2   6   6   17.70    3.67  11
  -2  -6   6   17.75    3.23  10
  -2   6   5  266.90   18.56   7
   2  -6  -5  252.86   18.74   4
   2  -6  -5  292.22   24.72   1
  -2  -6   5  313.79   23.36   3
   2   6  -5  326.79   20.88   3
  -2   6   5  350.67   23.74   1
   2  -6  -5  316.06   18.58   6
   2  -6  -5  291.44   20.66  18
  -2   6   5  294.54   20.50  16
  -2   6   5  268.31   19.45  14
  -2   6   5  294.05   18.53  11
  -2  -6   5  278.46   18.43  10
  -2   6   5  308.52   18.69  13
  -2   6   4   23.68    3.52   7
   2  -6  -4   21.72    8.45   1
   2  -6  -4   30.64    6.35   3
  -2  -6   4   31.72    7.74   3
  -2   6   4   28.67    6.29   3
  -2   6   4   31.58    7.70   1
   2   6  -4   31.13    5.38   3
   2  -6  -4   32.49    3.74   6
  -2   6   4   17.18    4.77  16
   2  -6  -4   20.63    5.25  17
   2   6  -4   24.63    6.21  16
  -2   6   4   22.98    4.97  14
   2  -6  -4   28.68    6.17  18
  -2   6   4   27.41    5.16  17
  -2   6   4   20.93    3.23  11
  -2  -6   4   23.28    3.50  10
  -2   6   4   26.46    3.66  13
  -2   6   3   12.74    3.19   7
  -2   6   3    7.36    6.00   1
   2  -6  -3   13.13    5.55   3
   2  -6  -3    8.36    7.38   1
  -2  -6   3    9.43    6.59   3
   2   6  -3   18.17    5.11   3
   2  -6  -3   10.54    3.70   4
  -2   6   3   14.58    4.56  14
  -2   6   3   11.63    4.84  16
   2   6  -3   17.58    5.88  16
   2  -6  -3   10.34    5.85  18
  -2   6   3   15.04    4.38  17
   2  -6  -3   13.33    4.89  17
  -2  -6   3   17.38    3.26  10
  -2   6   3   14.51    3.14  13
  -2   6   2   34.33    3.88   7
  -2   6   2   30.32    7.17   1
   2  -6  -2   28.28    4.37   4
   2   6  -2   27.01    5.71   3
   2  -6  -2   28.75    7.78   1
   2  -6  -2   37.78    6.78   3
  -2  -6   2   31.18    7.68   3
  -2   6   2   36.84    6.21   3
   2   6  -2   50.10    8.19  16
   2  -6  -2   34.18    6.20  17
  -2   6   2   47.22    5.70  17
  -2   6   2   44.55    5.12  14
  -2   6   2   42.51    6.71  16
   2  -6  -2   37.87    4.61  10
  -2  -6   2   26.54    3.98  10
   2   6  -1 1193.67   67.56   3
  -2  -6   1 1125.35   68.59   3
   2   6  -1 1111.93   67.49   1
  -2   6   1 1188.61   67.68   3
   2  -6  -1 1150.69   68.96   1
  -2   6   1 1176.16   67.73   1
  -2   6   1 1045.81   66.65  17
  -2   6   1 1089.09   68.06  16
   2   6  -1 1016.91   66.15  17
   2  -6  -1 1017.18   65.11  10
  -2  -6   1  993.53   65.03  10
  -2   6   0   17.08    5.33   3
   2  -6   0   16.17    5.35   3
   2   6   0   12.40    4.80   3
  -2   6   0   17.97    5.44   1
   2   6   0   13.78    5.92   1
   2  -6   0   16.61    6.10   1
  -2  -6   0   22.11    6.84   1
  -2   6   0   13.80    3.68  17
   2   6   0    6.59    3.57  17
  -2   6   0    1.00    5.04  16
   2   6   0   14.59    6.92  16
  -2  -6   0   12.33    3.57  10
   2   6   1   16.99    3.17   7
  -2   6  -1   18.83    3.72  17
  -2   6  -1   15.43    5.82  16
   2   6   1    8.96    3.88  17
  -2  -6  -1   15.80    4.47  17
   2   6   1   24.25    7.12  16
  -2  -6  -1   23.99    6.71   3
  -2   6  -1   30.69    5.94   3
   2  -6   1   32.34    6.32   1
   2  -6   1   32.32    6.31   3
  -2  -6  -1   16.51    2.13   2
  -2  -6  -1   21.58    7.04   1
   2   6   1   24.51    5.39   3
   2   6   1   26.86    7.53   1
   2   6   2  199.42   13.68   7
  -2  -6  -2  216.12   17.26   3
   2  -6   2  229.53   16.89   3
   2   6   2  245.94   18.48   1
  -2  -6  -2  209.44   13.40   2
  -2   6  -2  239.72   16.30   3
   2   6   2  207.97   16.08   3
  -2  -6  -2  224.17   18.65   1
  -2  -6  -2  208.25   13.94   4
  -2   6  -2  203.90   14.62  17
  -2  -6  -2  211.50   15.98  17
   2   6   2  184.31   14.23  14
   2   6   2  226.81   16.00  17
   2   6   2  217.30   17.80  16
   2   6   3  824.68   53.47   7
  -2  -6  -3  897.56   58.87   1
   2  -6   3 1028.64   57.22   3
   2   6   3  936.41   58.09   1
   2   6   3  922.74   56.16   3
  -2  -6  -3  866.22   53.68   4
  -2  -6  -3  957.31   57.12   3
  -2  -6  -3  950.17   53.64   2
  -2   6  -3 1025.04   56.13   3
  -2  -6  -3  670.32   54.57  18
   2   6   3  867.85   57.22  16
  -2   6  -3  972.84   57.20  16
  -2  -6  -3  838.92   55.97  17
   2   6   3  792.81   53.99  14
   2   6   3  954.18   56.42  17
  -2  -6  -3  953.28   54.00  10
   2   6   3  816.47   53.60  13
   2   6   4   48.35    4.96   7
  -2  -6  -4   67.02   11.29   1
   2   6   4   77.84    8.20   3
   2  -6   4   59.42    8.29   3
   2   6   4   50.90    9.48   1
  -2   6  -4   58.17    6.97   3
  -2  -6  -4   45.54    6.56   2
  -2  -6  -4   53.96    8.35   3
  -2  -6  -4   65.18    5.59   2
  -2  -6  -4   56.03    5.61   4
  -2  -6  -4   55.06    7.08  17
  -2   6  -4   64.96    7.85  16
   2   6   4   52.55    6.35  14
   2   6   4   52.23    7.90  16
   2   6   4   63.70    7.51  17
  -2  -6  -4   56.81    6.45  18
  -2  -6  -4   66.21    6.18  10
   2   6   4   58.55    5.38  13
   2   6   4   54.52    4.72  11
   2   6   5 1416.87   89.50   7
  -2   6  -5 1585.28   91.55   3
  -2  -6  -5 1693.14   90.65   2
   2   6   5 1591.47   94.90   1
   2  -6   5 1620.75   93.64   3
  -2  -6  -5 1311.55   91.00   2
   2   6   5 1452.55   92.37  16
   2   6   5 1484.82   90.25  14
  -2  -6  -5 1276.36   90.43  18
  -2  -6  -5 1374.60   92.16  17
   2   6   5 1478.46   89.68  13
   2   6   5 1515.92   89.43  11
   2  -6   6    5.49    2.91   8
   2  -6   6    5.59    5.53   3
   2   6   6    5.34    4.20  16
   2   6   6    7.61    5.02  14
   2   6   6    2.26    3.26  13
   2   6   6    5.60    2.91  11
   2   6   7    1.43    3.56   7
   2  -6   7    1.97    2.87   8
  -2  -6  -7    0.46    3.68   4
   2   6   7    3.56    5.01  14
   2   6   7   -1.94    3.27  11
   2   6   7    2.99    3.42  13
  -2  -6  -8    7.19    4.25   4
   2  -6   8    5.25    2.88   8
   2   6   8    3.91    3.78   7
   2   6   8    6.90    3.78  11
   2   6   8    6.94    3.80  13
   2   6   9 1612.07  101.18   7
  -2  -6  -9 1630.70  101.34   4
   2   6   9 1668.88  101.14  15
   2   6   9 1739.37  101.41  11
   2   6  10   17.61    4.21   7
  -2  -6 -10   10.55    4.77   4
   2   6  10   17.89    3.99  15
   2   6  10   13.60    6.52  14
   2   6  10   16.88    4.95  11
   2   6  11  939.87   58.83   7
  -2  -6 -11  889.45   59.05   4
   2   6  11  893.27   59.90  14
   2   6  11  969.71   58.98  15
   2   6  11 1048.19   59.31  11
   2   6  11  978.59   59.07  13
   2   6  12  451.75   29.74   7
  -2  -6 -12  437.59   30.25   4
   2   6  12  478.85   29.99  15
   2   6  12  446.67   31.13  14
   2   6  12  492.22   30.06  13
   2   6  12  499.31   30.31  11
   2   6  13  303.79   20.77   7
  -2  -6 -13  285.00   21.57   4
   2   6  13  318.37   22.61  14
   2   6  13  327.07   21.32  15
   2   6  13  337.46   21.22  13
   2   6  13  351.80   21.64  11
   2   6  14   11.91    3.82   7
  -2  -6 -14    6.68    6.07   4
   2   6  14   -7.07    6.85  14
   2   6  14    6.19    5.11  15
   2   6  14    9.10    6.14  11
   2   6  14    7.74    4.56  13
   2   6  15  468.82   30.75   7
  -2  -6 -15  473.84   31.88   4
  -2  -6 -15  542.74   31.92   6
   2   6  15  469.74   32.21  14
   2   6  15  468.90   31.47  15
   2   6  15  526.96   31.97  11
   2   6  15  516.70   31.23  13
  -2  -6 -16   98.27    9.19   6
  -2  -6 -16   77.54    8.79   4
   2   6  16   88.79    8.24  15
   2   6  16   85.11    9.01  14
   2   6  16   90.51    9.01  11
   2   6  16   92.60    7.52  13
  -2  -6 -17   38.10    6.41   4
  -2  -6 -17   43.93    6.84   6
   2   6  17   28.25    5.51  15
   2   6  17   23.65    5.44  14
   2   6  17   34.97    6.31  11
   2   6  17   37.27    4.33  13
  -2  -6 -18    1.00    5.35   6
  -2  -6 -18    1.17    4.74   4
   2   6  18    3.12    4.34  15
   2   6  18    3.22    5.17  11
   2   6  18    2.27    2.59  13
  -2  -6 -19  284.69   18.97   6
   2   6  19  296.74   18.59  15
   2   6  19  279.07   18.73  11
  -2   8  17   40.30    4.57  10
   2  -8 -17   52.96    5.74   4
   2  -8 -17   54.85    6.31   6
  -2   8  17   36.49    5.07  14
  -2   8  17   52.46    4.59  13
  -2   8  16    5.94    2.65   7
   2  -8 -16    2.97    5.00   4
   2  -8 -16    1.39    5.77   6
  -2   8  16    8.93    5.23  14
  -2   8  16    3.66    3.68  13
  -2   8  15  225.13   14.38   7
   2  -8 -15  189.01   15.40   4
   2  -8 -15  211.59   15.67   6
  -2   8  15  194.40   15.87  14
  -2   8  15  230.66   14.83  13
  -2   8  15  228.84   15.49  11
  -2   8  14  680.77   42.75   7
   2  -8 -14  635.68   43.49   4
  -2   8  14  686.90   44.10  14
  -2   8  14  759.10   43.56  11
  -2   8  13   94.61    8.03   7
   2  -8 -13   95.79    9.81   4
  -2   8  13   83.19   10.90  14
  -2   8  13   83.85    9.02  11
  -2   8  12  533.29   33.68   7
   2  -8 -12  438.25   34.07   4
  -2   8  12  545.27   35.45  14
  -2   8  12  628.00   34.50  11
  -2   8  12  528.91   33.73  13
   2  -8 -11  755.34   52.51   4
   2  -8 -11  843.36   52.25   6
  -2   8  11  793.20   52.02   7
  -2   8  11  903.14   52.56  11
  -2   8  11  890.52   52.12  13
   2  -8 -10  202.86   16.45   4
   2  -8 -10  214.51   15.96   6
  -2   8  10  209.16   15.62   7
  -2   8  10  241.19   15.79  13
  -2   8  10  251.54   16.24  11
   2  -8  -9   13.41    5.37   6
   2  -8  -9    7.11    6.44   4
  -2   8   9    4.06    8.01  14
  -2   8   9    8.64    5.41  11
  -2   8   9   13.24    5.05  13
  -2   8   8  284.10   20.43   7
   2  -8  -8  314.85   20.64   6
   2  -8  -8  275.24   21.10   4
  -2   8   8  355.86   22.57  14
  -2  -8   8  276.63   19.78  10
  -2   8   8  327.40   20.53  13
  -2   8   8  369.95   20.98  11
  -2   8   7  141.98   11.16   7
  -2  -8   7  150.54   10.51   8
   2  -8  -7  159.87   11.40   6
   2  -8  -7  155.07   12.28   4
  -2   8   7  156.53   13.56  14
  -2   8   7  154.22   11.22  13
  -2  -8   7  130.16   10.47  10
  -2   8   7  153.45   11.33  11
  -2   8   6    0.18    4.46   7
  -2  -8   6    3.35    3.44   8
   2  -8  -6    3.94    4.54   6
  -2   8   6    3.43    7.22  14
  -2   8   6    2.43    4.24  13
  -2  -8   6    0.61    3.42  10
  -2   8   5  207.22   15.24   7
   2  -8  -5  239.34   15.44   6
  -2   8   5  248.01   14.57   5
  -2   8   5  227.24   16.87  14
  -2  -8   5  193.73   14.86  10
  -2   8   5  212.09   15.07  13
  -2   8   4 1030.78   67.97   7
  -2   8   4 1300.38   67.67   5
   2  -8  -4 1083.77   68.51   4
   2  -8  -4 1105.17   68.13   6
  -2   8   4 1063.13   69.06  14
  -2  -8   4  969.76   67.84  10
  -2   8   4 1127.82   67.96  13
  -2   8   3    8.14    4.04   7
   2  -8  -3   11.27    5.53   4
   2  -8  -3   15.81    4.41   6
  -2   8   3    7.33    5.84  14
  -2   8   3   16.42    3.71  13
  -2  -8   3   13.38    4.42  10
   2   8  -2  808.68   49.54   7
   2  -8  -2  819.17   49.83   6
  -2   8   2  766.36   49.68   7
   2  -8  -2  816.64   50.20   4
  -2  -8   2  803.77   49.71   4
  -2   8   2  785.53   50.49  14
  -2  -8   2  779.18   49.86  10
  -2   8   2  841.05   49.58  13
  -2   8   1  976.99   59.55   7
   2   8  -1  975.72   59.49   7
   2  -8  -1 1005.89   59.74   6
   2  -8  -1 1016.08   60.04   4
  -2  -8   1 1003.81   59.74   4
  -2   8   1  875.22   60.03  14
  -2  -8   1  920.15   59.78  10
   2  -8  -1  959.97   59.87  10
   2   8   0  129.44    9.52   7
  -2   8   0  121.50    9.29   7
  -2  -8   0  132.01    9.94   4
   2  -8   0  138.41   10.10   4
   2   8   0  127.23   10.07  14
  -2   8   0  124.19   10.08  14
   2  -8   0  132.15   10.03  10
  -2  -8   0  116.21   10.18  10
   2   8   1  240.99   15.97   7
  -2   8  -1  229.31   15.53   7
   2  -8   1  255.02   16.27   4
  -2  -8  -1  246.49   16.36   4
   2   8   1  222.08   16.50  14
  -2  -8  -1  234.26   16.41  10
   2  -8   1  221.37   15.94  10
   2   8   1  245.64   15.74  13
   2   8   2 1074.27   64.86   7
  -2  -8  -2 1095.72   65.23   4
   2  -8   2 1055.25   64.84   4
   2   8   2 1062.83   65.58  14
   2  -8   2  971.05   64.72  10
   2   8   2 1089.60   64.82  13
   2   8   3  326.78   21.39   7
   2  -8   3  329.14   21.19   4
  -2  -8  -3  329.51   21.13   6
  -2  -8  -3  354.00   21.93   4
   2   8   3  344.64   22.55  14
   2   8   3  329.51   21.30  13
   2  -8   3  296.06   21.04  10
   2   8   4  291.95   19.73   7
  -2  -8  -4  311.58   20.34   4
   2  -8   4  309.89   19.42   4
  -2  -8  -4  332.68   19.66   6
   2   8   4  315.29   21.21  14
   2  -8   4  254.99   19.24  10
   2   8   4  301.68   19.81  13
   2  -8   5   22.32    4.43   8
   2   8   5   21.95    4.87   7
  -2  -8  -5   30.41    6.10   4
  -2  -8  -5   24.29    4.41   6
   2   8   5   16.58    7.19  14
   2   8   5   18.35    4.67  13
   2  -8   5   17.13    3.80  10
   2  -8   6  141.76   10.11   8
   2   8   6  118.94   10.41   7
  -2  -8  -6  127.15   11.31   4
  -2  -8  -6  138.06   10.26   6
   2   8   6  156.12   12.88  14
   2   8   6  144.08   10.15  11
   2  -8   6  125.77    9.57  10
   2   8   6  146.73   10.72  13
   2   8   7   28.11    5.34   7
   2  -8   7   23.34    4.36   8
  -2  -8  -7   23.11    4.96   6
   2   8   7   19.42    8.04  14
   2   8   7   26.86    4.85  11
   2   8   7   25.15    5.33  13
   2  -8   8  160.29   11.83   8
  -2  -8  -8  171.36   12.47   6
   2   8   8  174.19   14.92  14
   2   8   8  172.54   12.57  11
   2   8   8  184.62   12.85  13
   2   8   9  762.18   49.51   7
   2  -8   9  747.86   48.86   8
  -2  -8  -9  716.11   49.82   4
  -2  -8  -9  820.86   49.53   6
   2   8   9  854.46   51.39  14
   2   8   9  818.39   49.66  13
   2   8   9  905.97   49.81  11
  -2  -8 -10  202.96   16.22   4
  -2  -8 -10  205.69   15.30   6
   2   8  10  212.48   15.44   7
   2   8  10  234.02   15.63  13
   2   8  10  234.45   15.66  11
  -2  -8 -11  383.43   23.32   6
  -2  -8 -11  307.84   23.83   4
   2   8  11  331.52   23.12   7
   2   8  11  336.33   23.20  13
   2   8  11  394.50   23.54  11
   2   8  12 1162.19   72.41   7
  -2  -8 -12 1208.65   72.66   6
  -2  -8 -12 1069.08   72.92   4
   2   8  12 1191.11   73.95  14
   2   8  12 1263.04   72.90  11
   2   8  13   25.24    5.05   7
  -2  -8 -13   23.14    7.29   4
   2   8  13   29.55    9.07  14
   2   8  13   36.28    6.19  11
   2   8  14   50.04    5.40   7
  -2  -8 -14   45.60    7.72   4
   2   8  14   48.88    8.44  14
   2   8  14   49.85    6.68  11
   2   8  14   52.17    6.33  13
   2   8  15   55.07    5.28   7
  -2  -8 -15   60.56    7.77   4
   2   8  15   59.06    8.11  14
   2   8  15   64.03    6.29  13
   2   8  15   63.00    7.03  11
   2   8  16  170.46   12.21   7
  -2  -8 -16  211.25   13.88   6
  -2  -8 -16  194.45   13.97   4
   2   8  16  184.50   13.86  14
   2   8  16  211.56   13.52  11
   2   8  16  209.14   12.93  13
  -2  -8 -17   10.48    4.85   6
  -2  -8 -17   10.25    4.56   4
   2   8  17   14.45    4.16  14
   2   8  17   15.84    3.02  13
  -2  10  14  487.49   27.26   7
   2 -10 -14  410.11   27.71   6
   2 -10 -14  387.87   27.15   9
   2 -10 -14  413.12   27.72   4
  -2  10  14  464.35   28.29  14
  -2  10  14  471.77   27.39  13
  -2  10  13    4.06    3.44   7
   2 -10 -13    0.69    3.42   9
   2 -10 -13   -1.81    5.25   4
   2 -10 -13    7.17    4.86   6
  -2  10  13   -3.11    6.55  14
  -2  10  13   -0.49    3.73  13
   2 -10 -12  115.83   11.14   4
   2 -10 -12  142.02   10.96   6
   2 -10 -12  137.15    9.96   9
  -2  10  12  142.52   10.16   7
  -2  10  12  147.41   10.30  13
   2 -10 -11   20.80    4.32   9
   2 -10 -11   17.36    6.43   4
   2 -10 -11   25.00    5.74   6
  -2  10  11   23.97    8.58  14
  -2  10  11   23.01    4.88  13
   2 -10 -10   79.26    7.03   9
   2 -10 -10   84.40    8.33   6
   2 -10 -10   78.03    9.13   4
  -2  10  10   68.75   11.24  14
  -2  10  10   85.72    7.64  13
  -2  10   9   68.84    7.32   7
   2 -10  -9   58.33    7.32   6
   2 -10  -9   44.47    8.40   4
  -2  10   9   66.72   10.71  14
  -2  10   9   60.57    6.53  13
   2 -10  -8  679.43   44.58   6
  -2  10   8  723.85   44.55   7
  -2  10   8  777.91   46.46  14
  -2  10   8  696.41   44.28  13
  -2  10   7    1.74    5.54   7
  -2 -10   7    1.19    3.53   8
   2 -10  -7    4.67    5.64   6
  -2  10   7    3.06    8.71  14
  -2 -10   7    1.87    3.35  10
  -2  10   7   -2.44    4.43  13
  -2 -10   6    3.15    3.95   8
  -2  10   6    3.71    5.41   7
   2 -10  -6    6.40    7.03   4
   2 -10  -6   11.09    5.68   6
  -2  10   6    4.40    8.77  14
  -2 -10   6    5.21    3.90  10
  -2  10   6    7.91    4.47  13
  -2  10   5   41.41    6.63   7
  -2 -10   5   50.90    5.93   8
   2 -10  -5   55.19    6.74   6
   2 -10  -5   46.98    7.93   4
  -2  10   5   56.90    9.69  14
  -2 -10   5   41.19    5.64  10
  -2  10   5   53.14    5.72  13
  -2 -10   4 1099.94   62.27   8
  -2  10   4 1063.13   62.36   7
   2 -10  -4  987.75   62.40   6
   2 -10  -4 1081.75   62.93   4
  -2  10   4  942.64   61.54   5
  -2  10   4 1048.22   63.58  14
  -2  10   4 1018.85   61.95  13
  -2 -10   4  918.98   62.03  10
  -2  10   3   32.00    5.96   7
   2 -10  -3   42.50    7.45   4
  -2  10   3   35.77    7.92  14
  -2 -10   3   23.18    5.54  10
  -2  10   3   32.51    4.64  13
  -2  10   2  185.09   13.41   7
   2  10  -2  169.43   12.86   7
  -2 -10   2  182.58   12.98   4
  -2  10   2  248.79   13.18   5
   2 -10  -2  186.26   14.17   4
  -2  10   2  166.77   14.46  14
  -2 -10   2  160.19   13.57  10
   2  10  -1    2.53    4.22   7
  -2  10   1    6.30    4.25   7
  -2  10   1   -0.51    5.51  14
   2 -10  -1    3.08    5.60   4
  -2 -10   1    5.44    4.29   4
  -2  10   0  272.44   18.40   7
   2  10   0  285.32   18.64   7
  -2  10   0  234.87   18.90  14
  -2 -10   0  293.47   19.00   4
   2 -10   0  313.22   19.26   4
   2  10   1    1.50    4.48   7
  -2  10  -1   -0.45    3.49   7
   2 -10   1    2.31    4.71   4
  -2 -10  -1    1.75    5.28   4
   2  10   1    5.36    5.62  14
   2  10   2 1045.47   66.24   7
   2 -10   2 1140.02   66.14   4
  -2 -10  -2 1093.73   66.61   4
   2  10   2 1042.05   66.91  14
   2  10   2 1042.20   65.83  13
   2 -10   3    4.61    5.32   8
   2  10   3    5.58    5.30   7
   2  10   3   19.05    3.62   5
   2 -10   3    3.73    3.73   4
  -2 -10  -3    1.42    6.00   4
   2  10   3    4.85    6.88  14
   2  10   3    4.45    4.19  13
   2 -10   4  293.06   19.99   8
   2  10   4  290.44   20.22   7
  -2 -10  -4  311.95   20.86   4
   2  10   4  290.83   21.63  14
   2  10   4  304.13   19.79  13
   2 -10   5   26.53    5.22   8
   2  10   5   22.76    5.88   7
  -2 -10  -5   23.69    5.01   6
  -2 -10  -5   19.40    6.99   4
   2  10   5   20.73    8.39  14
   2  10   5   26.33    5.19  13
   2 -10   6  733.27   45.18   8
  -2 -10  -6  686.21   45.32   6
   2  10   6  699.72   45.59   7
  -2 -10  -6  760.53   46.18   4
   2  10   6  749.00   47.17  14
   2  10   6  751.97   45.43  13
   2 -10   7   49.92    5.78   8
   2  10   7   48.03    7.07   7
  -2 -10  -7   55.50    8.39   4
  -2 -10  -7   47.77    6.64   6
   2  10   7   60.75   10.44  14
   2  10   7   74.23    6.95  13
   2 -10   8  182.29   13.21   8
   2  10   8  215.84   14.57   7
  -2 -10  -8  188.58   13.95   6
  -2 -10  -8  190.52   15.17   4
   2  10   8  216.74   16.93  14
   2  10   8  206.44   14.12  13
  -2 -10  -9   69.72    7.53   6
   2  10   9   92.09   11.34  14
   2  10   9   78.56    7.77  13
  -2 -10 -10   58.47    7.06   6
   2  10  10   79.83   11.35  14
   2  10  10   77.67    7.21  13
   2  10  11   -2.63    4.48   7
  -2 -10 -11   -1.57    3.44   9
  -2 -10 -11   -1.63    6.10   4
  -2 -10 -11   -1.83    4.73   6
   2  10  11   -0.57    8.47  14
   2  10  11    5.58    4.68  13
  -2 -10 -12  352.35   23.61   6
  -2 -10 -12  349.17   24.10   4
  -2 -10 -12  337.75   23.04   9
   2  10  12  403.82   23.50   7
   2  10  12  393.15   23.49  13
  -2 -10 -13   20.46    4.85   6
  -2 -10 -13   19.25    5.70   4
   2  10  13   26.92    3.85   7
  -2 -10 -13   22.89    3.72   9
   2  10  13   26.67    4.30  13
  -2 -10 -14  189.00   12.77   6
   2  10  14  201.94   12.09   7
  -2 -10 -14  158.75   11.95   9
  -2 -10 -14  197.59   13.16   4
   2  10  14  202.28   13.62  14
  -2  12   9    1.29    3.05   7
   2 -12  -9    1.85    3.21   8
   2 -12  -9    1.73    3.59   4
  -2  12   9   -8.20    5.29  14
  -2  12   9    4.40    2.51  13
  -2  12   8  400.95   24.51   7
   2 -12  -8  369.20   24.67   4
  -2  12   8  397.28   25.49  14
  -2  12   7  119.54    8.37   7
   2 -12  -7  113.35    8.76   4
  -2  12   7  118.26   10.01  14
  -2  12   7  100.28    7.72  13
  -2  12   6   34.36    4.75   7
   2 -12  -6   29.45    5.07   4
  -2  12   6   37.46    6.72  14
  -2  12   6   32.62    3.67  13
  -2  12   5  198.35   13.77   7
  -2 -12   5  195.97   13.28   8
  -2  12   5  225.39   15.08  14
   2 -12  -5  212.03   14.16   4
  -2 -12   4  412.44   26.58   8
  -2  12   4  418.73   26.76   7
  -2  12   4  426.40   27.54  14
   2 -12  -4  441.01   27.02   4
  -2  12   3   15.45    4.01   7
  -2 -12   3   16.40    4.40   8
   2 -12  -3   15.32    5.44   8
  -2  12   3   17.51    5.13  14
   2 -12  -3   19.39    4.48   4
  -2 -12   2   24.55    4.76   8
  -2  12   2   24.17    3.96   7
   2 -12  -2   19.69    4.45   4
  -2  12   2    8.43    3.12   5
  -2  12   1  305.91   19.47   7
   2 -12  -1  272.86   20.05   8
  -2 -12   1  309.87   20.10   8
  -2  12   1  284.50   19.28   5
   2 -12  -1  306.22   19.68   4
   2  12  -1  340.36   19.43   5
   2  12   0   36.55    4.58   7
   2 -12   0   32.00    5.99   8
  -2 -12   0   40.22    5.91   8
   2  12   0   49.00    4.45   5
  -2  12   0   57.03    4.99   5
   2 -12   0   32.79    4.37   4
   2 -12   1   80.05    7.42   8
   2  12   1   76.75    6.37   7
  -2 -12  -1   57.90    5.80   4
   2  12   1   58.50    5.50   5
   2  12   2  274.03   18.92   7
   2 -12   2  285.18   19.23   8
  -2 -12  -2  253.65   18.72   4
   2  12   3  149.63   11.31   7
   2 -12   3  156.60   11.45   8
   2  12   3  131.16   11.82  14
  -2 -12  -3  137.98   11.13   4
   2 -12   4   35.91    4.80   8
   2  12   4   34.42    5.02   7
  -2 -12  -4   33.09    4.92   4
   2  12   4   32.61    6.33  14
   2  12   5  152.67   10.84   7
   2 -12   5  146.36   10.44   8
  -2 -12  -5  154.10   10.90   4
   2  12   5  144.11   11.95  14
   2  12   5  151.77   10.15  13
   2 -12   6  598.97   38.84   8
   2  12   6  694.44   39.45   7
  -2 -12  -6  645.11   39.38   4
   2  12   6  666.56   40.19  14
   2  12   6  613.85   38.94  13
   2  12   7   -2.11    3.74   7
  -2 -12  -7   -0.79    3.96   4
   2  12   7  -10.05    6.08  14
   2  12   7    0.89    2.89  13
   2  12   8  111.60    7.91   7
  -2 -12  -8   99.68    7.95   4
   2  12   8   96.92    9.16  14
   2  12   8   99.53    7.36  13
   2  12   9   77.62    5.94   7
  -2 -12  -9   64.95    6.05   4
   2  12   9   65.14    7.29  14
   2  12   9   71.26    5.50  13
  -3   1  22    1.89    3.11  15
  -3  -1  22    0.73    2.96  12
  -3   1  22    1.20    3.32  12
  -3   1  21    5.01    4.06  15
  -3  -1  21    9.70    3.11  15
  -3   1  21    7.65    2.83  11
  -3  -1  21    1.87    4.28  12
  -3   1  21    3.30    4.46  12
  -3  -1  20   41.16    4.59  15
  -3   1  20   36.22    5.68  15
  -3   1  20   37.91    5.56  12
  -3   1  20   25.68    4.17  11
  -3  -1  20   23.68    5.20  12
  -3  -1  19 1174.92   70.08  15
  -3   1  19 1212.03   70.40  15
  -3   1  19 1199.55   70.35  12
  -3   1  19 1030.71   69.82  11
  -3   1  18   20.86    5.79  15
  -3  -1  18   23.81    4.94  15
  -3   1  18   24.63    4.53  11
  -3  -1  18   21.52    3.61  11
  -3   1  18   30.77    6.09  12
  -3  -1  17  895.13   53.33  15
  -3   1  17  944.22   53.70  15
  -3  -1  17  776.34   52.77  11
  -3   1  17  915.84   53.55  12
  -3   1  17  838.74   53.18  11
  -3   1  16  498.37   33.17  15
  -3  -1  16  566.32   33.05  15
  -3  -1  16  489.15   32.48  11
  -3   1  16  543.76   33.19  12
  -3   1  16  520.55   32.84  11
  -3   1  15  232.46   15.76  10
  -3   1  15  241.47   16.30  15
  -3  -1  15  241.80   15.79  15
  -3   1  15  235.40   15.99  12
  -3  -1  15  217.85   15.87  12
  -3   1  15  248.18   15.75  11
  -3  -1  15  218.14   15.25  11
  -3   1  14  108.02    8.44  10
  -3   1  14  126.46    8.87  15
  -3  -1  14  100.28    8.20  15
  -3   1  14  105.56    8.49  12
  -3  -1  14   93.12    8.40  12
  -3  -1  14  103.64    7.76  11
  -3   1  14  102.95    8.19  11
  -3   1  13 1878.49  123.36  10
  -3   1  13 2019.88  123.51  15
  -3  -1  13 2126.73  123.41  15
  -3  -1  13 1996.00  123.05  11
  -3  -1  13 2073.63  123.44  12
  -3   1  13 2064.24  123.45  12
  -3   1  13 2075.85  123.29  11
  -3   1  12    4.67    3.51  10
  -3   1  12    4.78    5.19  17
  -3  -1  12    4.58    2.94  15
  -3   1  12    2.81    3.04  12
  -3  -1  12    3.84    2.46  11
  -3   1  12    5.15    2.97  11
  -3  -1  12    3.18    3.18  12
   3  -1 -11  447.48   36.37   1
  -3   1  11  522.08   35.15   1
  -3   1  11  502.06   35.70  17
   3   1 -11  524.68   33.94  18
   3  -1 -11  536.49   33.93  17
  -3  -1  11  534.77   31.86  15
  -3   1  11  503.37   31.70  11
  -3  -1  11  516.10   31.85  12
  -3   1  11  489.32   31.80  12
   3   1 -10  371.21   25.11   2
  -3   1  10  364.35   25.05   1
   3  -1 -10  339.89   26.78   1
   3   1 -10  336.28   24.90   1
  -3   1  10  337.10   25.76  18
  -3   1  10  354.90   25.18  17
   3  -1 -10  322.30   23.27  18
   3   1 -10  391.45   24.01  18
  -3  -1  10  314.00   24.68  17
   3  -1 -10  357.80   23.71  17
  -3   1  10  347.41   21.94  12
  -3  -1  10  346.77   21.94  12
   3   1  -9 2728.31  151.04   2
   3   1  -9 2076.58  148.29   3
   3   1  -9 2205.57  148.18   3
  -3   1   9 2654.69  151.03   1
   3   1  -9 2372.88  150.56   1
   3  -1  -9 2443.92  148.59   3
   3  -1  -9 2601.54  152.47   1
  -3  -1   9 2085.76  150.26  17
   3   1  -9 2865.35  148.09  16
   3  -1  -9 2360.75  149.41  18
   3  -1  -9 2545.70  149.78  17
   3   1  -9 2590.06  149.88  18
   3   1  -9 2663.49  149.03  17
  -3   1   9 2408.04  150.54  17
  -3   1   9 2314.47  151.24  18
   3   1  -8  804.46   47.90   2
   3  -1  -8  706.04   48.97   1
   3  -1  -8  725.67   45.96   3
   3   1  -8  681.58   46.02   3
   3   1  -8  708.77   47.53   1
  -3   1   8  773.26   47.95   1
  -3   1   8  656.61   47.76  18
   3  -1  -8  714.34   46.51  18
  -3  -1   8  548.58   47.49  18
  -3   1   8  744.29   47.45  17
   3   1  -8  841.19   45.63  16
   3   1  -8  822.01   46.15  17
  -3  -1   8  680.81   47.37  17
   3   1  -8  750.17   46.89  18
   3  -1  -8  804.18   46.92  17
   3   1  -7 1035.93   61.22   2
   3  -1  -7 1008.10   62.50   1
   3   1  -7  946.93   60.85   1
  -3   1   7  985.17   61.20   1
   3  -1  -7  941.86   59.60   3
   3   1  -7  950.95   59.95   3
  -3  -1   7  864.36   60.44  17
   3   1  -7  957.30   59.48  17
   3  -1  -7 1023.62   60.30  17
   3   1  -7 1050.66   59.47  16
  -3  -1   7  832.95   61.05  18
  -3   1   7  954.39   61.24  18
  -3   1   7 1033.42   60.69  17
   3   1  -7  987.44   60.33  18
   3   1  -6  291.31   20.40   1
   3  -1  -6  307.69   19.48   3
   3  -1  -6  311.52   21.91   1
   3   1  -6  352.76   20.74   2
   3   1  -6  290.85   19.88   3
  -3  -1   6  263.82   20.94  18
   3   1  -6  323.63   19.21  17
   3  -1  -6  317.12   20.05  17
   3   1  -6  287.60   19.95  18
  -3   1   6  312.24   20.15  17
   3   1  -6  301.31   19.50  16
  -3  -1   6  273.03   20.04  17
  -3   1   6  290.37   20.69  18
   3   1  -5  168.65   13.95   1
   3  -1  -5  175.83   15.34   1
   3   1  -5  164.70   14.03   3
   3   1  -5  180.47   14.23   2
   3  -1  -5  163.99   13.30   3
  -3   1   5  230.66   14.54  18
   3   1  -5  216.60   14.07  16
  -3   1   5  236.13   14.04  17
   3   1  -5  220.94   13.02  17
   3  -1  -5  220.84   13.97  17
   3   1  -5  220.97   13.87  18
  -3  -1   5  231.31   13.91  17
  -3  -1   5  210.64   14.77  18
   3  -1  -4 1381.01   78.40   1
   3  -1  -4 1331.75   77.00   3
   3   1  -4 1413.35   77.41   2
   3   1  -4 1282.47   77.60   3
   3   1  -4 1220.32   77.15   1
   3   1  -4 1421.16   76.49  17
   3   1  -4 1220.12   76.96  18
  -3  -1   4 1220.91   76.72  17
  -3  -1   4  972.11   77.23  18
   3   1  -4 1074.76   77.26  16
   3  -1  -4 1284.90   77.19  17
  -3   1   4 1203.23   77.23  18
   3   1  -3 2079.29  138.31   3
   3  -1  -3 2329.08  138.75   1
   3  -1  -3 2314.20  137.88   3
   3   1  -3 2299.88  137.96   1
   3   1  -3 2341.73  137.92   2
  -3   1   3 2228.72  137.93  18
   3  -1  -3 2433.71  138.06  17
  -3  -1   3 1947.43  137.39  17
   3   1  -3 2506.27  137.30  17
   3  -1  -3 2267.20  137.55  16
   3   1  -3 2270.65  137.76  18
   3  -1  -2  593.09   40.39   3
  -3   1   2  560.12   40.53   2
   3   1  -2  590.74   40.89   3
   3  -1  -2  615.17   40.95   1
   3   1  -2  663.49   40.30   2
  -3   1   2  768.15   40.56  17
   3  -1  -2  679.69   40.31  16
  -3   1   2  682.12   40.33  18
   3   1  -2  715.18   40.18  18
   3  -1  -1 5496.09  376.77   3
  -3   1   1 6426.81  376.68   2
  -3  -1   1 4954.11  376.57   2
   3   1  -1 6531.37  376.67   2
   3  -1  -1 5160.12  376.97   1
  -3  -1   1 6079.18  377.36   3
  -3   1   1 7315.71  376.73  18
   3   1  -1 6390.54  376.70  17
   3   1  -1 6594.26  376.39  18
  -3   1   1 6398.25  377.00  17
   3  -1  -1 6999.11  376.89  16
   3  -1   0  194.11   13.56   3
  -3   1   0  242.15   13.21   2
  -3  -1   0  175.84   13.96   3
  -3  -1   0  180.81   13.50   2
  -3   1   0  197.20   13.61   1
   3  -1   0  261.03   13.96  16
  -3   1   0  236.91   13.92  18
   3   1   0  204.18   13.83  17
  -3  -1  -1  281.94   20.25   2
  -3   1  -1  320.75   19.97   3
  -3   1  -1  305.80   19.89   2
  -3  -1  -1  272.73   20.83   1
  -3  -1  -1  307.97   20.32   3
   3   1   1  392.33   20.62  17
   3  -1   1  414.22   20.50  16
  -3  -1  -2 1197.87   83.94   1
  -3   1  -2 1445.27   82.75   3
   3  -1   2 1418.45   82.69   3
  -3  -1  -2 1241.07   82.98   3
  -3  -1  -2 1063.98   83.27   2
  -3   1  -2 1704.59   83.29  16
   3   1   2 1534.11   83.66  17
   3   1   2 1224.82   83.21  18
   3  -1   3  303.72   18.62   3
  -3   1  -3  310.64   19.15   1
  -3  -1  -3  286.91   19.02   3
   3   1   3  304.92   18.89   3
  -3   1  -3  291.67   18.60   3
  -3  -1  -3  263.98   20.59   1
   3   1   3  385.77   19.30  16
   3   1   3  241.89   20.18  17
  -3   1  -3  358.82   19.42  16
  -3   1  -3  314.69   21.56  17
   3   1   3  259.21   19.92  18
   3   1   4  887.96   53.93   3
  -3  -1  -4  855.86   55.93   1
  -3   1  -4  816.48   54.41   1
  -3  -1  -4  807.44   54.00   3
   3   1   4  953.43   54.05  16
   3   1   4  866.24   55.34  17
  -3   1  -4 1024.62   54.40  16
  -3   1  -4  905.84   55.82  18
   3  -1   4  949.54   54.85  16
  -3   1  -4 1005.94   55.88  17
   3   1   4  703.69   55.00  18
   3  -1   5    8.16    3.20   1
  -3  -1  -5    5.69    2.42   3
   3   1   5    9.67    2.28   3
   3   1   5    6.26    6.27   1
  -3   1  -5    6.87    4.35   1
  -3  -1  -5    3.48    6.59   1
   3   1   5    7.67    5.80  18
  -3  -1  -5   11.15    3.95  17
  -3   1  -5   14.15    5.08  17
   3   1   5   13.22    2.49  16
   3  -1   5   11.98    4.58  16
  -3   1  -5    9.80    2.80  16
  -3   1  -6   61.43    8.11   2
  -3   1  -6   61.23    7.00   1
   3   1   6   46.77    7.54   1
  -3  -1  -6   62.35    8.92   1
  -3  -1  -6   57.05    4.69   3
   3  -1   6   68.30    5.79   1
   3  -1   6   52.66    6.49  16
  -3  -1  -6   63.91    6.18  17
   3   1   6   40.05    7.58  18
  -3   1  -6   59.90    6.40  17
  -3   1  -6   59.02    4.88  16
   3   1   6   49.94    4.42  16
   3   1   7 1399.95   87.76   1
  -3  -1  -7 1260.29   85.22   3
  -3  -1  -7 1342.95   88.46   1
  -3   1  -7 1345.62   87.81   2
   3  -1   7 1419.35   86.16   1
  -3   1  -7 1408.92   86.91   1
   3   1   7 1250.54   85.18  16
  -3   1  -7 1683.21   86.99  17
  -3   1  -7 1584.53   88.01  18
   3  -1   7 1403.61   86.75  16
   3   1   7 1394.41   87.94  17
  -3   1  -7 1724.93   85.86  16
  -3  -1  -7 1641.09   86.90  17
   3  -1   8   49.38    5.20   1
  -3  -1  -8   48.31    9.01   1
  -3  -1  -8   40.99    3.51   3
  -3  -1  -8   41.38    9.33   2
  -3   1  -8   56.71    8.99   2
  -3   1  -8   50.62    7.20   1
   3   1   8   53.24    7.97   1
  -3   1  -8   50.42    7.22  18
   3   1   8   35.84    7.69  17
  -3   1  -8   44.38    5.47  17
   3   1   8   25.45    3.46  16
  -3  -1  -8   49.91    5.46  17
  -3   1  -8   36.91    3.92  16
   3  -1   8   31.08    5.68  16
  -3   1  -9 1969.20  119.45   2
   3  -1   9 1981.62  117.07   1
  -3  -1  -9 1949.56  120.12   1
   3   1   9 2069.42  118.93   1
  -3  -1  -9 1852.96  119.92   2
  -3   1  -9 1891.95  118.04   1
  -3   1  -9 2052.93  118.74  18
   3   1   9 1659.55  119.42  17
  -3  -1  -9 1963.60  117.60  17
  -3   1  -9 1747.11  115.97  16
  -3   1  -9 2132.52  117.62  17
  -3  -1 -10  614.70   41.94   2
  -3   1 -10  646.46   41.22   2
   3  -1  10  652.66   38.39   1
  -3  -1 -10  571.34   41.49   1
   3   1  10  679.41   40.54   1
  -3   1 -10  660.52   40.10  18
  -3  -1 -10  646.24   38.93  17
  -3   1 -10  693.06   38.77  17
   3   1  10  493.17   40.96  17
   3  -1  10  576.49   36.76  12
   3   1  10  546.40   36.69  12
   3   1  10  575.29   36.69  11
   3  -1  11  146.72   12.19   1
   3   1  11  142.17   13.77   1
  -3  -1 -11  112.18   15.08   1
   3   1  11  115.52   14.70  17
  -3  -1 -11  188.72   13.10  17
   3  -1  11  168.54   10.83  15
   3  -1  11  160.87   10.49  11
   3   1  11  151.67   10.63  11
   3   1  11  146.36   10.63  12
   3  -1  11  155.49   10.77  12
   3  -1  12  109.12    8.39  15
   3  -1  12  105.25    8.42  12
   3  -1  12  118.05    8.16  11
   3   1  12  106.39    8.35  12
   3   1  12  111.17    8.37  11
   3  -1  13 2035.43  121.85  15
   3   1  13 1947.80  121.96  15
   3  -1  13 1979.48  121.61  11
   3   1  13 2052.71  121.87  12
   3   1  13 2003.89  121.76  11
   3   1  14   -0.80    4.83  15
   3  -1  14   12.18    4.10  15
   3  -1  14    3.18    3.45  11
   3   1  14    0.50    4.06  11
   3   1  14   -2.92    4.29  12
   3   1  15   -3.38    5.35  15
   3  -1  15   -1.67    4.25  15
   3   1  15    1.60    4.36  11
   3  -1  15    1.13    3.87  11
   3   1  15    4.89    4.90  12
   3   1  16   67.70    7.64  15
   3  -1  16   76.74    7.00  15
   3  -1  16   64.30    6.53  11
   3   1  16   67.59    7.50  12
   3   1  16   63.30    7.14  11
   3  -1  17  998.93   61.38  15
   3   1  17 1054.83   61.78  15
   3   1  17  974.02   61.35  11
   3   1  17 1022.56   61.64  12
   3  -1  17  943.13   61.12  11
   3   1  18    3.34    5.51  15
   3  -1  18    2.51    4.11  15
   3   1  18    6.05    5.59  12
   3   1  18    1.07    4.73  11
   3  -1  18   -0.62    3.76  11
   3   1  19  351.90   22.94  15
   3  -1  19  353.16   22.51  15
   3  -1  19  315.06   22.15  11
   3   1  19  377.59   23.15  12
   3   1  19  359.60   22.60  11
   3   1  20  218.62   13.95  15
   3  -1  20  194.42   13.26  15
   3   1  20  195.30   13.44  11
   3  -1  20  179.54   12.99  11
   3   1  20  214.29   13.93  12
   3  -1  21    4.12    2.84  15
   3   1  21    3.99    3.84  15
   3   1  21    3.70    3.22  11
   3   1  21    1.90    4.03  12
   3   1  22   15.14    3.07  15
   3  -1  22   14.21    3.31  12
   3   1  22   15.38    3.42  12
   3   1  22   10.14    2.28  11
  -3  -3  21    2.98    2.78  12
  -3   3  21    9.95    3.41  12
  -3   3  21    3.41    3.16  11
  -3   3  20  255.30   17.38  15
  -3   3  20  277.53   17.18  12
  -3  -3  20  274.84   16.94  12
  -3   3  20  229.44   16.95  11
   3  -3 -19  226.06   14.68   6
  -3   3  19  203.39   15.12  15
  -3   3  19  208.38   14.57  12
  -3   3  19  200.98   14.54  11
  -3  -3  19  216.49   14.42  12
   3  -3 -18   28.96    5.35   6
  -3   3  18   20.48    6.29  15
  -3  -3  18   23.51    4.77  12
  -3   3  18   23.72    5.49  11
  -3   3  18   27.69    5.43  12
  -3   3  17  291.02   21.49  10
   3  -3 -17  377.08   22.09   6
  -3   3  17  330.59   22.26  15
  -3   3  17  329.61   22.02  11
  -3  -3  17  340.45   21.71  12
  -3   3  17  334.40   21.87  12
  -3   3  16 1260.54   93.15  10
  -3   3  16 1640.58   93.71  15
  -3   3  16 1603.54   93.47  11
  -3  -3  16 1609.12   93.29  12
  -3   3  16 1520.80   92.92  13
  -3   3  16 1600.23   93.43  12
  -3   3  15    1.81    4.84  10
  -3   3  15    1.66    5.01  15
  -3   3  15    4.03    4.50  11
  -3   3  15    4.37    3.28  13
  -3   3  15    0.36    4.30  12
  -3  -3  15   -1.01    3.87  12
   3  -3 -14   31.69    4.77   4
  -3   3  14   25.79    5.40  15
  -3   3  14   29.60    5.14  11
  -3   3  14   37.47    4.22  13
  -3  -3  14   26.18    4.47  12
  -3   3  14   29.25    4.77  12
   3  -3 -13  256.78   16.87   4
  -3  -3  13  254.31   16.24   5
  -3   3  13  256.29   17.28  15
  -3   3  13  242.67   17.20  14
  -3   3  13  266.88   17.16  11
  -3   3  13  260.45   16.70  13
  -3   3  13  254.09   16.94  12
  -3  -3  13  253.52   16.84  12
  -3   3  12   39.35    3.97   7
  -3  -3  12   47.88    3.85   5
   3  -3 -12   38.74    4.67   4
  -3   3  12   36.56    5.03  15
  -3   3  12   35.40    5.16  14
  -3   3  12   34.89    4.51  12
  -3   3  12   44.33    4.39  13
  -3  -3  12   40.57    4.44  12
  -3   3  12   39.42    5.05  11
  -3   3  11  111.03    7.79   7
   3  -3 -11   99.30    8.04   4
  -3  -3  11  116.89    7.60   5
  -3   3  11  101.56    8.37  15
  -3   3  11  112.40    8.83  14
  -3   3  11  107.51    8.08  12
  -3  -3  11  111.13    8.04  12
  -3   3  11  115.56    8.01  13
  -3   3  10 1125.08   69.91   7
  -3  -3  10 1143.26   69.74   5
   3  -3 -10 1405.21   74.62   2
   3  -3 -10 1077.36   69.97   4
   3   3 -10 1289.58   72.36   2
  -3   3  10 1125.11   73.69  17
   3   3 -10 1288.90   72.50  18
   3  -3 -10 1060.47   72.56  17
  -3   3  10 1012.91   70.36  14
  -3   3  10 1209.52   70.33  15
  -3   3  10 1185.82   70.06  13
  -3   3  10 1164.63   70.08  12
  -3  -3  10 1178.91   70.03  12
   3  -3  -9  123.32    9.26   3
   3  -3  -9  122.80   11.52   2
   3   3  -9  105.48    9.14   2
   3  -3  -9  109.16   14.52   1
   3  -3  -9  106.00    9.71  17
  -3   3   9   97.41   10.06  17
  -3   3   9   92.27   10.78  18
   3  -3  -9   99.91    8.66  18
   3   3  -9  105.72    9.22  18
   3   3  -9  101.56    8.51  16
  -3   3   9  107.04    7.87  15
  -3   3   9  109.35    7.61  13
   3  -3  -8 1261.28   74.63   2
   3  -3  -8 1125.63   76.83   1
   3   3  -8 1222.39   73.04   2
   3   3  -8 1132.84   72.17   3
   3  -3  -8 1193.16   73.01   3
   3   3  -8 1119.23   72.97  16
  -3   3   8 1215.75   74.16  17
   3   3  -8 1335.46   73.54  18
   3  -3  -8 1152.21   72.71  18
   3  -3  -8 1129.90   73.63  17
  -3   3   8 1122.15   74.24  18
   3  -3  -7  851.51   50.67   2
   3  -3  -7  751.04   52.52   1
   3   3  -7  741.71   48.56   1
   3   3  -7  849.82   49.22   2
  -3   3   7  804.98   51.24   1
   3   3  -7  821.92   48.83   3
   3  -3  -7  792.99   49.32   3
   3  -3  -7  753.70   48.84  18
   3   3  -7  855.80   49.59  18
   3  -3  -7  752.70   49.77  17
   3   3  -7  719.75   49.42  16
  -3   3   7  754.02   50.09  18
  -3   3   6 3280.66  199.27   1
   3  -3  -6 3426.83  197.75   3
   3   3  -6 3463.25  197.33   2
  -3   3   6 3069.67  197.66   3
   3  -3  -6 3378.58  200.65   1
   3  -3  -6 3368.01  198.46   2
   3   3  -6 3405.76  197.37   3
   3   3  -6 2978.81  196.81   1
   3   3  -6 3566.54  197.77  18
  -3   3   6 3172.19  197.92  18
   3   3  -6 3061.66  198.16  16
   3  -3  -6 3015.90  197.92  17
  -3   3   6 3281.02  196.40  16
   3  -3  -6 3278.21  197.22  18
   3   3  -5 2457.51  134.53   1
   3   3  -5 2422.70  134.28   3
  -3  -3   5 2129.61  135.56   3
   3  -3  -5 1925.89  136.27   1
  -3   3   5 2169.76  134.45   3
   3   3  -5 2380.09  133.84   2
  -3   3   5 2370.17  136.02   1
   3  -3  -5 2471.08  134.56   3
   3   3  -5 2059.06  133.47   1
   3  -3  -5 2322.13  134.84   2
  -3  -3   5 1922.90  134.54   2
  -3   3   5 2126.93  133.54  16
   3   3  -5 1887.67  134.95  16
   3  -3  -5 2168.28  133.84  18
   3   3  -5 2279.04  134.19  18
  -3   3   5 2249.27  134.68  17
  -3   3   5 2166.89  134.36  18
   3  -3  -4 4007.79  253.58   2
  -3   3   4 3806.41  253.53   3
   3   3  -4 4179.12  252.92   2
   3   3  -4 4268.96  253.52   3
  -3  -3   4 3850.19  254.43   3
  -3   3   4 4112.65  254.77   1
   3  -3  -4 4189.89  253.59   3
  -3  -3   4 3746.48  253.52   2
   3   3  -4 4164.05  253.70   1
   3   3  -4 4496.47  253.33  18
  -3   3   4 4561.63  253.90  17
  -3   3   4 4267.11  253.36  18
  -3   3   4 4472.71  253.28  16
   3   3  -4 3713.27  254.48  16
   3  -3  -4 4540.77  253.17  18
   3  -3  -3 1024.60   64.12   2
   3   3  -3 1150.95   63.63   2
  -3  -3   3  973.07   65.06   3
  -3   3   3 1045.85   65.44   1
   3   3  -3 1009.16   64.69   1
   3   3  -3 1108.80   64.45   3
  -3  -3   3 1007.66   64.08   2
   3  -3  -3 1066.74   64.42   3
   3   3  -3  872.05   65.53  16
  -3   3   3 1027.00   63.92  18
   3   3  -3 1004.42   63.84  18
  -3   3   3  957.87   64.20  16
  -3   3   3 1096.84   64.52  17
   3   3  -3 1044.43   63.19  17
   3  -3  -3 1120.83   64.03  18
   3   3  -2  235.33   15.01   3
  -3   3   2  250.58   16.01   1
   3  -3  -2  236.47   16.60   1
   3  -3  -2  237.50   14.14   2
   3   3  -2  226.47   14.00   2
  -3  -3   2  214.51   14.13   2
   3   3  -2  211.19   15.68   1
   3  -3  -2  232.63   14.87   3
   3  -3  -2  246.93   14.71  18
   3   3  -2  217.60   13.87  17
   3   3  -2  186.36   14.09  18
  -3   3   2  235.40   14.28  18
   3   3  -2  170.28   14.10  18
  -3   3   2  220.23   15.39  16
  -3   3   2  215.82   14.84  17
  -3   3   1   11.49    4.76   1
   3  -3  -1   16.47    3.99   3
   3   3  -1   14.09    3.88   3
   3   3  -1   11.34    5.70   1
   3   3  -1   18.34    3.68   2
  -3  -3   1    9.43    4.60   3
   3  -3  -1   18.31    2.34   2
   3  -3  -1   11.81    5.58   1
  -3   3   1   19.08    3.13  18
  -3   3   1   16.32    5.57  16
  -3  -3   1   19.87    3.20  17
  -3   3   1   21.83    4.14  17
   3  -3  -1   18.67    5.36  18
   3   3  -1   18.25    3.10  17
  -3   3   0 2048.47  120.36   1
   3   3   0 1723.53  121.02   1
  -3  -3   0 1983.83  121.30   1
   3  -3   0 1778.93  120.59   1
  -3  -3   0 1963.85  120.68   3
  -3   3   0 2000.00  120.33   3
  -3  -3   0 2121.78  119.60   2
   3   3   0 1735.77  120.08   2
  -3   3   0 2256.72  120.44  17
  -3   3   0 2238.82  119.95  18
  -3  -3   0 2172.74  120.02  17
   3   3   0 2172.27  120.15  17
   3  -3   0 1812.13  121.57  16
   3  -3   0 1754.66  120.79  18
   3   3   0 1858.71  119.24  18
  -3   3  -1  171.58   11.61   3
  -3  -3  -1  159.74   11.84   3
  -3   3  -1  176.71   11.02   1
  -3  -3  -1  167.86   13.34   1
   3   3   1  153.93   13.19   1
   3  -3   1  160.98   11.53   1
  -3  -3  -1  170.54   11.23   2
  -3  -3  -1  174.63   11.26  17
  -3   3  -1  177.81   11.66  18
  -3   3  -1  173.42   11.60  17
   3  -3   1  123.33   14.19  16
   3   3   1  140.61   10.57  18
   3   3   1  158.58   11.71  17
  -3  -3  -2  114.84   10.77   2
  -3   3  -2  149.92   10.63   3
   3  -3   2  147.66   10.59   3
  -3   3  -2  156.95    9.23   2
  -3  -3  -2  143.59   11.06   3
  -3   3  -2  120.33    9.46   1
   3  -3   2  177.87   10.21   1
   3   3   2  110.32   12.50   1
  -3  -3  -2  174.82    9.78  18
   3   3   2  177.59   11.18  17
  -3  -3  -2  158.75   10.64  17
  -3   3  -2  163.16   11.11  17
   3   3   2  130.57   10.22  18
  -3   3  -2  153.50   12.06  18
   3  -3   2  136.59   13.64  16
   3   3   3 2466.35  160.91   1
   3   3   3 2602.14  159.36   3
  -3  -3  -3 2450.57  159.58   2
   3  -3   3 2710.07  159.27   3
  -3  -3  -3 2560.66  159.64   3
  -3   3  -3 2592.23  158.51   2
  -3   3  -3 2794.68  159.23   3
  -3   3  -3 2422.10  159.31  17
  -3  -3  -3 2948.75  158.76  18
   3   3   3 2337.31  159.20  18
  -3   3  -3 2774.91  160.09  16
   3   3   3 2632.53  159.77  17
  -3  -3  -4  412.87   31.26   2
  -3  -3  -4  421.96   33.35   1
   3   3   4  480.03   30.76   3
  -3  -3  -4  496.87   31.19   3
   3  -3   4  455.71   30.69   3
  -3   3  -4  452.17   30.21   2
  -3   3  -4  494.26   30.47   3
  -3   3  -4  546.59   31.78  16
   3  -3   4  466.95   33.01  16
  -3  -3  -4  537.79   30.30  18
   3   3   4  497.14   31.33  18
   3   3   4  545.51   31.90  17
  -3  -3  -5 1500.05   92.42   3
  -3  -3  -5 1206.84   92.61   2
   3   3   5 1512.88   92.09   3
  -3   3  -5 1528.98   91.93   2
  -3   3  -5 1598.60   91.68   3
   3  -3   5 1507.40   92.11   3
  -3  -3  -5 1449.12   95.07   1
  -3  -3  -5 1497.23   92.41  17
   3  -3   5 1323.63   93.82  16
   3   3   5 1471.15   91.76  16
   3   3   5 1459.57   92.77  18
  -3  -3  -5 1564.09   91.73  18
  -3   3  -5 1679.77   92.91  16
  -3   3  -5 1485.36   93.91  18
   3   3   5 1578.21   93.36  17
  -3   3  -5 1566.79   93.89  17
  -3   3  -6 4514.72  262.43   3
   3   3   6 4464.43  263.12   3
   3   3   6 4082.90  265.33   1
  -3  -3  -6 4254.58  263.27   3
  -3  -3  -6 4565.93  266.68   1
   3  -3   6 4193.85  263.24   3
  -3   3  -6 4362.97  263.18   2
   3   3   6 4565.86  262.63  16
   3   3   6 4365.33  264.57  17
   3   3   6 3785.56  263.88  18
  -3   3  -6 4539.91  263.57  16
  -3  -3  -6 4135.13  262.73  18
  -3  -3  -6 4210.73  263.48  17
  -3   3  -6 4740.42  264.51  17
  -3   3  -6 4250.36  264.95  18
   3   3   7   15.46    3.71   3
  -3   3  -7   16.62    2.60   3
  -3  -3  -7   23.16    9.01   1
  -3  -3  -7   19.29    4.41   3
  -3   3  -7   30.19    4.66  17
  -3  -3  -7   27.42    4.44  17
  -3   3  -7   23.12    5.89  18
   3   3   7   14.34    4.48  16
   3   3   7   23.58    2.93  16
  -3  -3  -7   18.36    3.79  18
  -3   3  -7   22.40    4.09  16
   3   3   7   18.14    5.77  17
   3   3   7   19.11    6.69  18
  -3  -3  -8   54.35    6.19   3
  -3   3  -8   68.57    7.23   2
   3   3   8   64.10    6.16   3
   3   3   8   49.17    9.53   1
  -3  -3  -8   61.68   11.75   1
   3   3   8   42.68    4.89  16
  -3   3  -8   77.23    6.38  16
  -3   3  -8   73.48    6.28  17
   3   3   8   63.45    8.87  18
  -3  -3  -8   64.74    6.06  18
   3   3   8   50.82    4.28  16
  -3   3  -8   80.61    8.34  18
  -3  -3  -8   63.30    6.64  17
  -3  -3  -9  417.39   29.79   1
   3   3   9  403.58   27.47   1
  -3  -3  -9  357.18   27.59   2
  -3   3  -9  419.37   24.88   2
  -3  -3  -9  340.43   24.27  17
   3   3   9  296.18   25.53  18
  -3  -3  -9  323.50   23.43  18
   3   3   9  349.63   22.48  15
   3   3   9  334.09   26.46  17
  -3   3  -9  402.70   26.18  18
  -3   3  -9  389.86   23.60  16
   3   3   9  329.06   22.20  13
   3   3   9  358.70   22.33  11
   3   3  10  203.14   15.58   8
  -3   3 -10  243.36   17.81   2
  -3   3 -10  273.15   19.47  18
   3   3  10  248.74   15.75  15
  -3  -3 -10  194.45   16.42  18
   3   3  10  225.95   15.77  14
   3  -3  10  242.27   15.13  11
   3   3  10  237.74   15.32  13
   3  -3  10  256.82   15.35  12
   3   3  10  235.07   15.32  12
   3   3  10  239.37   15.47  11
   3   3  11  224.56   17.07   8
   3   3  11  258.81   17.21  15
   3   3  11  243.75   17.31  14
   3  -3  11  256.01   16.62  11
   3   3  11  269.07   16.93  12
   3  -3  11  269.10   16.86  12
   3   3  11  270.57   16.82  13
   3   3  11  275.85   17.08  11
   3   3  12   36.00    5.05   8
  -3  -3 -12   50.77    5.09   4
   3   3  12   26.67    5.04  14
   3   3  12   33.06    5.21  15
   3  -3  12   35.41    3.89  11
   3   3  12   35.73    4.50  12
   3  -3  12   34.52    4.41  12
   3   3  12   38.79    5.13  11
   3   3  12   37.81    4.23  13
  -3  -3 -13  739.46   40.40   4
   3   3  13  646.06   40.54  15
   3   3  13  579.64   40.41  14
   3   3  13  667.64   39.92  13
   3  -3  13  651.41   40.12  12
   3   3  13  645.79   40.20  12
   3   3  13  606.32   40.25  11
   3  -3  13  620.20   39.83  11
  -3  -3 -14   26.03    5.05   4
   3   3  14   30.90    5.68  15
   3   3  14   17.55    4.92  14
   3  -3  14   29.72    4.73  12
   3   3  14   28.40    3.77  13
   3   3  14   32.01    4.95  12
   3  -3  14   24.21    3.98  11
  -3  -3 -15    8.17    4.81   4
   3   3  15   -3.82    5.63  15
   3   3  15    0.75    4.61  12
   3  -3  15    0.73    4.12  12
   3   3  15    5.12    2.90  13
   3  -3  15    3.65    3.18  11
  -3  -3 -16  431.02   27.50   4
   3   3  16  405.45   27.85  15
   3   3  16  451.37   27.58  12
   3  -3  16  442.95   27.45  12
   3  -3  16  406.45   26.84  11
  -3  -3 -17  184.07   14.38   4
   3   3  17  219.21   15.27  15
   3  -3  17  194.78   13.56  11
   3   3  17  217.16   14.57  12
   3  -3  17  219.95   14.43  12
   3   3  18   93.31    9.18  15
   3  -3  18   87.53    7.88  12
   3   3  18   81.49    7.89  12
   3   3  18   90.09    8.50  11
  -3  -3 -19   21.45    5.05   6
   3   3  19   13.21    5.48  15
   3   3  19   14.53    4.86  11
   3  -3  19   18.20    4.17  12
   3   3  19   24.27    4.87  12
  -3  -3 -20  806.58   47.53   6
   3   3  20  656.35   47.60  15
   3   3  20  778.73   47.56  12
   3  -3  20  824.07   47.50  12
   3   3  20  775.72   47.63  11
   3   3  21   33.44    4.16  12
   3   3  21   26.91    4.28  11
   3  -3  21   39.57    3.88  12
   3  -5 -20  385.37   24.90   6
  -3   5  20  393.86   24.79  15
  -3   5  20  392.36   24.76  11
   3  -5 -19    0.16    4.95   6
  -3   5  19    2.79    4.43  15
  -3   5  19    4.75    2.92  12
  -3   5  19    5.35    4.53  11
  -3   5  18   49.27    6.12  10
   3  -5 -18   66.41    7.72   6
  -3   5  18   68.41    7.48  15
  -3   5  18   82.24    6.20  12
  -3  -5  18   78.63    5.65  12
  -3   5  18   71.69    5.84  13
  -3   5  17   -0.53    4.36  10
   3  -5 -17    2.52    5.40   6
   3  -5 -17    1.33    4.83   4
  -3   5  17   -1.74    5.19  15
  -3   5  17   -2.75    3.55  12
  -3   5  17    1.13    3.29  13
  -3  -5  17    2.08    2.75  12
   3  -5 -16  748.27   50.86   4
   3  -5 -16  911.20   51.20   6
  -3   5  16  743.48   50.87  14
  -3   5  16  809.50   51.00  15
  -3   5  16  834.11   50.49  13
  -3   5  16  869.03   50.53  12
  -3  -5  16  806.38   50.14  12
  -3   5  15   30.11    4.12   7
   3  -5 -15   18.37    5.71   4
   3  -5 -15   35.11    6.34   6
  -3   5  15   34.17    5.99  15
  -3   5  15   29.90    6.19  14
  -3   5  15   30.95    4.85  13
  -3  -5  15   28.80    3.81  12
  -3   5  15   26.69    4.46  12
  -3   5  14  152.11   11.46   7
   3  -5 -14  150.75   12.29   4
   3  -5 -14  180.55   12.70   6
  -3   5  14  158.35   13.01  14
  -3   5  14  171.59   12.47  15
  -3   5  14  167.71   12.75  11
  -3   5  14  172.04   11.88  13
  -3  -5  14  163.24   11.19  12
  -3   5  14  169.14   11.67  12
  -3   5  13   42.72    5.09   7
   3  -5 -13   42.48    6.33   4
  -3   5  13   46.55    6.09  15
  -3   5  13   45.55    7.31  14
  -3   5  13   53.96    5.72  13
  -3   5  13   45.14    6.09  11
  -3  -5  13   49.03    4.48  12
  -3   5  13   51.48    5.10  12
  -3   5  12   45.60    4.94   7
   3  -5 -12   40.65    5.81   4
  -3   5  12   35.49    5.31  15
  -3   5  12   29.82    6.80  14
  -3   5  12   34.13    4.90  13
  -3   5  12   43.07    5.65  11
  -3   5  11   69.35    5.95   7
   3  -5 -11   43.90    6.32   4
  -3   5  11   64.81    6.14  15
  -3   5  11   56.40    7.54  14
  -3   5  11   65.09    6.04  13
  -3   5  11   65.87    6.44  11
  -3   5  10 1488.95   92.27   7
   3  -5 -10 1364.33   92.34   4
  -3   5  10 1563.89   92.42  15
  -3   5  10 1558.39   93.20  14
  -3   5  10 1503.21   92.36  13
  -3   5  10 1663.13   92.62  11
  -3   5   9   27.53    3.99   7
   3  -5  -9   20.67    4.40   4
  -3  -5   9   32.26    3.58   5
  -3   5   9   27.15    5.68  14
  -3   5   9   28.69    3.91  15
  -3   5   9   27.79    4.18  11
  -3  -5   9   24.18    3.31  10
  -3   5   8   59.31    5.63   7
   3  -5  -8   69.85    8.19   3
  -3  -5   8   72.45    5.28   5
   3  -5  -8   51.20    5.97   4
   3  -5  -8   60.74    7.99   2
   3   5  -8   55.58    7.11  16
  -3   5   8   66.87    5.55  15
   3  -5  -8   71.10    6.75  18
  -3   5   8   72.02    8.46  18
  -3   5   8   64.62    7.11  14
  -3   5   8   68.71    5.72  13
  -3  -5   8   66.28    5.28  10
  -3   5   8   71.71    5.89  11
  -3   5   7    1.76    2.87   7
  -3  -5   7   -0.67    6.41   3
  -3   5   7   16.01    7.25   1
   3  -5  -7   -0.52    3.07   4
   3  -5  -7    4.13    4.49   2
   3  -5  -7   -8.23    9.14   1
   3  -5  -7   -4.02    5.20   2
  -3   5   7    5.87    5.10   3
   3  -5  -7   -4.14    4.68   3
  -3   5   7    1.59    2.11  16
  -3   5   7    0.60    4.63  14
   3  -5  -7    5.89    3.46  18
  -3   5   7    6.65    4.77  18
   3  -5  -7    4.11    4.35  17
   3   5  -7    2.24    4.14  16
  -3   5   7    3.71    2.86  13
  -3   5   7    4.96    2.99  11
   3  -5  -6 1492.74   83.10   3
  -3   5   6 1435.55   84.77   1
   3  -5  -6 1394.96   86.46   1
  -3  -5   6 1328.61   84.87   3
   3   5  -6 1479.92   82.15   3
   3  -5  -6 1224.77   80.40   4
   3  -5  -6 1389.37   81.68   2
   3  -5  -6 1226.15   81.99   2
  -3   5   6 1400.12   82.89   3
  -3   5   6 1359.38   83.11  17
  -3   5   6 1383.52   81.35  16
   3  -5  -6 1375.72   81.76  18
   3   5  -6 1138.94   82.78  16
  -3   5   6 1285.85   82.29  18
  -3   5   6 1309.87   80.34  11
  -3   5   6 1282.65   80.38  13
  -3   5   5    9.01    2.71   7
   3   5  -5    9.07    3.11   2
   3  -5  -5   12.81    4.37   2
  -3   5   5   15.48    4.95   3
   3  -5  -5   11.95    3.20   4
  -3   5   5    9.61    6.32   1
   3  -5  -5   16.32    4.11   2
   3  -5  -5   16.55    5.21   3
   3   5  -5    8.96    4.10   3
  -3  -5   5   13.23    6.49   3
   3  -5  -5    9.42    8.72   1
  -3   5   5   14.03    3.92  18
  -3   5   5   11.34    3.72  16
   3  -5  -5    9.82    4.21  17
  -3   5   5   12.64    4.47  17
   3  -5  -5    9.44    4.09  18
   3   5  -5   11.75    5.46  16
   3  -5  -4 6375.85  360.29   3
   3   5  -4 6547.06  359.94   3
   3  -5  -4 5965.40  358.75   2
  -3   5   4 6419.73  361.53   1
   3  -5  -4 5852.67  362.42   1
  -3   5   4 5607.38  359.96   3
   3  -5  -4 5986.18  358.44   2
   3   5  -4 5810.70  358.40   2
  -3  -5   4 5862.08  361.44   3
   3   5  -4 5440.95  359.00   1
   3   5  -4 5637.36  361.32  16
  -3   5   4 5694.21  359.07  18
  -3   5   4 6223.31  360.23  17
   3  -5  -4 6384.58  359.70  18
   3   5  -4 6216.56  358.30  18
   3  -5  -4 5516.62  360.40  17
   3   5  -4 5613.27  358.47  18
  -3   5   4 6212.53  359.85  16
   3  -5  -3  158.16    9.52   2
   3  -5  -3  165.37    9.72   2
  -3   5   3  166.01   12.96   1
  -3  -5   3  142.74   12.94   3
   3  -5  -3  176.48   12.32   3
   3  -5  -3  134.86   13.95   1
   3   5  -3  160.42   10.50   2
   3   5  -3  153.10   11.48   3
   3   5  -3  149.91   11.78   1
  -3  -5   3  124.18   10.27   2
   3   5  -3  133.96    9.19  18
   3  -5  -3  157.73   12.16  18
   3   5  -3  116.03   12.98  16
   3   5  -3  135.51    9.79  17
   3   5  -3  120.66    9.79  18
  -3   5   3  141.26   11.74  16
  -3   5   3  125.76   10.28  18
   3  -5  -3  123.02   11.91  17
  -3   5   3  146.64   11.42  17
  -3   5   2    8.43    5.10   1
   3   5  -2   10.13    4.14   2
   3   5  -2   11.11    5.20   1
  -3  -5   2    9.98    3.04   2
   3  -5  -2   -3.04    6.53   1
  -3   5   2   14.30    4.42   3
  -3  -5   2   13.53    6.22   3
   3  -5  -2   16.66    5.24   3
   3   5  -2   16.17    4.59   3
   3   5  -2    8.24    2.92  18
  -3   5   2    6.62    2.88  18
   3   5  -2    8.94    6.51  16
   3   5  -2   10.74    2.90  17
   3  -5  -2   -0.73    6.31  18
  -3   5   2   18.45    5.46  16
   3   5  -2   11.23    1.58  18
   3  -5  -2    3.52    4.29  17
  -3   5   2    5.25    3.48  17
   3  -5  -1  207.65   15.71   1
   3   5  -1  226.12   14.23   3
  -3   5   1  212.52   14.10   3
  -3   5   1  203.91   14.47   1
   3   5  -1  183.33   15.04   1
   3  -5  -1  173.22   13.88   3
  -3  -5   1  175.06   12.02   2
  -3  -5   1  202.77   13.48  17
   3   5  -1  217.68   13.20  17
  -3   5   1  217.15   15.11  16
  -3   5   1  212.37   12.51  18
  -3   5   1  238.53   13.97  17
   3   5  -1  148.52   11.43  18
   3   5   0  509.93   28.29   3
  -3   5   0  449.33   28.07   3
   3   5   0  418.50   29.09   1
  -3  -5   0  434.05   28.97   3
  -3  -5   0  462.07   29.81   1
  -3  -5   0  457.03   26.19   2
  -3   5   0  430.99   27.75   1
   3  -5   0  445.28   28.89   1
   3   5   0  341.32   25.81  18
   3   5   0  483.55   27.62  17
   3   5   0  350.66   29.55  16
  -3   5   0  434.96   28.84  16
  -3   5   0  436.13   26.53  18
  -3  -5   0  474.84   27.89  17
  -3   5   0  448.16   27.49  17
  -3  -5  -1  666.87   41.06   3
  -3   5  -1  547.90   39.03   1
   3  -5   1  658.35   40.33   1
  -3   5  -1  596.27   39.89   3
  -3  -5  -1  491.19   41.06   1
   3  -5   1  618.32   40.17   3
   3   5   1  564.94   41.43   1
  -3  -5  -1  673.57   38.36   2
   3   5   1  660.85   40.10   3
   3   5   1  597.78   42.12  16
   3   5   1  551.37   38.29  18
  -3  -5  -1  635.78   39.80  17
   3   5   1  724.53   40.17  17
  -3   5  -1  662.69   39.48  17
  -3   5  -1  681.75   38.77  18
   3   5   2  137.60   13.96   1
  -3  -5  -2  163.38   13.04   3
  -3   5  -2  150.01   10.34   1
  -3   5  -2  173.12   12.21   3
   3  -5   2  156.50   12.24   3
  -3  -5  -2  134.25   10.36   2
  -3  -5  -2  139.41   14.37   1
   3   5   2  126.38   10.48  18
  -3   5  -2  192.38   11.10  18
  -3  -5  -2  133.04   11.23  18
   3   5   2  143.44   14.53  16
  -3   5  -2  161.21   13.18  16
  -3  -5  -2  157.16   11.85  17
   3   5   2  161.12   12.11  17
  -3   5  -2  190.89   11.49  17
   3   5   3   59.61    9.13   1
  -3   5  -3   61.63    6.84   3
  -3  -5  -3   52.16   10.01   1
   3   5   3   55.18    6.74   3
   3  -5   3   49.87    7.06   3
  -3  -5  -3   63.33    6.18   2
  -3  -5  -3   46.46    7.52   3
  -3   5  -3   58.73    5.69  17
  -3   5  -3   84.22    6.35  18
   3   5   3   71.49    7.59  17
   3   5   3   63.96    6.18  18
   3   5   3   64.81    9.06  16
  -3  -5  -3   64.02    5.76  18
  -3  -5  -3   69.90    7.06  17
  -3   5  -3   65.31    7.63  16
  -3  -5  -4  825.41   53.19   3
   3   5   4  759.46   54.49   1
  -3   5  -4  813.56   52.00   3
  -3  -5  -4  864.61   51.77   2
   3  -5   4  747.84   52.50   3
  -3  -5  -4  720.54   54.90   1
   3   5   4  844.07   52.50   3
  -3   5  -4  878.79   53.36  16
   3   5   4  734.63   51.74  18
  -3  -5  -4  820.95   52.41  17
   3   5   4  883.64   53.34  17
  -3  -5  -4  858.10   51.18  18
  -3   5  -4  872.59   51.42  17
  -3   5  -4  855.98   52.18  18
   3   5   4  823.39   53.93  16
  -3   5  -5  189.04   12.67   3
  -3  -5  -5  191.65   17.67   1
   3  -5   5  187.78   13.89   3
   3   5   5  178.70   16.06   1
   3   5   5  195.88   13.51   3
  -3  -5  -5  206.39   14.56   3
  -3  -5  -5  198.60   13.08   2
  -3   5  -5  166.91   13.46  18
  -3  -5  -5  174.91   11.64  18
   3   5   5  147.76   12.82  18
   3   5   5  158.58   13.82  17
  -3  -5  -5  153.21   12.72  17
  -3   5  -5  153.54   13.28  16
  -3   5  -5  127.06   13.94  18
   3   5   5  152.36   11.56  14
   3   5   5  156.27   13.88  16
   3   5   5  141.15   11.03  13
   3   5   6 5618.83  355.50   7
   3   5   6 6756.31  358.07   3
  -3  -5  -6 6511.19  358.62   3
  -3  -5  -6 6002.39  357.53   2
  -3  -5  -6 5890.66  361.64   1
  -3  -5  -6 6018.27  355.59   4
   3   5   6 6487.11  360.94   1
   3  -5   6 6490.89  358.57   3
   3   5   6 5974.34  359.10  17
  -3  -5  -6 6183.12  356.33  18
  -3   5  -6 5305.53  358.11  18
   3   5   6 5458.09  357.75  16
   3   5   6 5684.76  356.02  14
  -3   5  -6 5950.06  358.90  18
  -3   5  -6 5930.51  357.98  16
   3   5   6 5143.54  357.62  18
  -3  -5  -6 5603.23  357.69  17
   3   5   6 5657.59  355.65  13
   3   5   6 6216.05  355.54  11
   3   5   7    9.54    3.16   7
   3   5   7    5.96    4.69   3
  -3  -5  -7   10.18    5.53   2
   3  -5   7   16.14    6.21   3
  -3  -5  -7    2.13    6.92   2
  -3  -5  -7   11.00    5.47   3
  -3  -5  -7   11.26    3.13  18
   3   5   7    6.40    2.88  15
  -3   5  -7   -4.07    6.23  18
  -3   5  -7   14.09    4.11  16
   3   5   7   13.56    4.35  16
   3   5   7    6.00    2.49  16
   3   5   7   10.80    3.12  11
   3   5   8  608.06   38.08   7
   3  -5   8  611.94   37.85   8
  -3  -5  -8  624.58   38.17   4
  -3  -5  -8  554.45   40.69   2
   3   5   8  662.10   40.63   3
  -3  -5  -8  576.88   42.10   2
  -3  -5  -8  548.95   38.85  18
   3   5   8  615.88   38.17  15
   3   5   8  602.50   38.80  14
   3   5   8  686.77   38.30  11
   3   5   9    0.14    3.16   7
  -3  -5  -9   -1.87    3.58   4
   3   5   9    0.46    3.20  15
   3   5   9   -2.26    4.81  14
   3   5   9    2.32    3.66  13
   3   5   9    3.12    3.60  11
   3   5  10  205.73   14.48   7
  -3  -5 -10  186.35   14.72   4
   3   5  10  241.64   14.97  15
   3   5  10  245.02   15.94  14
   3   5  10  220.57   14.84  13
   3   5  10  227.23   14.97  11
   3   5  11   82.35    7.06   7
  -3  -5 -11   84.28    7.84   4
   3   5  11   73.81    8.90  14
   3   5  11   90.15    7.66  15
   3   5  11   81.27    7.33  13
   3   5  11   99.76    7.82  11
   3   5  12   17.70    3.80   7
  -3  -5 -12   17.36    5.22   4
   3   5  12    7.87    6.24  14
   3   5  12    8.47    4.80  15
   3   5  12    4.85    4.12  13
   3   5  12   13.59    5.10  11
   3  -5  12   12.02    2.93  12
   3   5  13  137.77    9.95   7
  -3  -5 -13  136.58   11.07   4
   3   5  13  121.31   10.73  15
   3   5  13  128.54   11.72  14
   3  -5  13  136.36    9.68  12
   3   5  13  150.58   11.19  11
   3   5  13  150.87   10.45  13
   3   5  13  139.66    9.95  12
   3   5  14  331.55   21.80   7
  -3  -5 -14  319.00   22.71   4
   3   5  14  338.45   23.48  14
   3   5  14  352.45   22.81  15
   3   5  14  358.82   22.93  11
   3  -5  14  346.93   21.88  12
   3   5  14  351.98   22.28  13
   3   5  14  341.23   22.04  12
  -3  -5 -15   14.24    6.06   4
   3   5  15   16.21    5.92  14
   3   5  15   18.48    5.54  15
   3   5  15   20.80    4.14  12
   3  -5  15   16.29    3.61  12
   3   5  15   23.46    6.10  11
   3   5  15   14.48    4.22  13
  -3  -5 -16  722.60   45.68   4
   3   5  16  755.01   45.72  15
   3   5  16  669.13   45.68  14
   3  -5  16  716.48   44.83  12
   3   5  16  743.71   44.98  13
   3   5  16  702.24   44.97  12
   3   5  16  794.28   45.82  11
  -3  -5 -17   18.18    5.67   4
   3   5  17   19.93    5.74  15
   3   5  17    8.28    6.10  11
   3   5  17   21.02    3.85  12
   3  -5  17   22.36    3.43  12
   3   5  17   16.67    3.50  13
  -3  -5 -18    8.05    4.96   4
  -3  -5 -18    9.11    5.44   6
   3   5  18    4.44    5.04  15
   3   5  18   16.92    5.85  11
   3   5  18    0.24    3.22  12
   3  -5  18    2.18    2.80  12
  -3  -5 -19   27.60    5.61   6
   3   5  19   22.59    5.04  15
   3   5  19   24.53    3.39  12
   3   5  20  520.46   32.26  15
  -3  -5 -20  512.86   32.32   6
   3  -7 -19   68.70    6.68   9
   3  -7 -19   66.99    6.41   6
  -3   7  19   63.21    5.10  15
  -3   7  18    0.75    2.80  10
   3  -7 -18    2.02    3.76   4
   3  -7 -18   -2.55    5.08   6
  -3   7  18    1.46    3.06  15
  -3   7  18    2.49    2.67  13
  -3   7  17   15.05    4.44  10
   3  -7 -17   15.70    5.04   4
   3  -7 -17   20.78    6.00   6
  -3   7  17   22.62    4.83  14
  -3   7  17   15.82    4.18  15
  -3   7  17   16.14    5.18  11
  -3   7  17   23.97    4.00  13
  -3   7  16  501.07   30.95   7
   3  -7 -16  545.72   32.17   6
   3  -7 -16  457.51   31.82   4
  -3   7  16  454.00   31.91  14
  -3   7  16  475.79   31.29  15
  -3   7  16  532.19   32.05  11
  -3   7  16  523.85   31.38  13
  -3   7  15   -0.42    3.48   7
   3  -7 -15   -2.20    6.25   6
   3  -7 -15   -0.43    5.94   4
  -3   7  15   -0.33    4.12  15
  -3   7  15   -3.38    6.35  14
  -3   7  15   -1.03    6.49  11
  -3   7  15    5.07    4.43  13
  -3   7  14  516.21   32.20   7
   3  -7 -14  522.80   32.98   6
   3  -7 -14  441.18   32.87   4
  -3   7  14  523.53   33.75  14
  -3   7  14  492.04   32.23  15
  -3   7  14  561.67   33.15  11
  -3   7  14  526.76   32.44  13
  -3   7  13  483.94   30.54   7
   3  -7 -13  498.59   31.08   6
   3  -7 -13  415.00   31.11   4
  -3   7  13  492.27   32.18  14
  -3   7  13  490.37   30.54  15
  -3   7  13  532.91   31.46  11
  -3   7  13  461.27   30.67  13
  -3   7  12   33.60    5.64   7
   3  -7 -12   46.55    6.81   6
   3  -7 -12   39.15    7.23   4
  -3   7  12   36.40    5.25  15
  -3   7  12   38.87    8.48  14
  -3   7  12   39.72    7.09  11
  -3   7  11  285.39   20.08   7
   3  -7 -11  278.56   20.76   4
  -3   7  11  324.92   19.86  15
  -3   7  11  304.51   22.01  14
  -3   7  11  329.77   20.80  11
  -3   7  11  290.24   20.11  13
  -3   7  10  700.78   46.08   7
   3  -7 -10  649.20   46.39   4
  -3   7  10  729.67   47.56  14
  -3   7  10  828.30   46.66  11
  -3   7  10  799.67   46.23  13
   3  -7  -9  485.34   32.66   4
   3  -7  -9  535.12   32.46   6
  -3   7   9  458.41   32.24   7
  -3  -7   9  471.62   31.79  10
  -3   7   9  545.81   32.40  13
  -3   7   9  607.19   32.81  11
   3  -7  -8    6.74    5.28   4
   3  -7  -8    7.42    4.43   6
  -3   7   8    0.59    6.75  14
  -3   7   8    3.21    4.06  13
  -3   7   8    2.02    4.33  11
  -3  -7   8    1.23    3.16  10
  -3   7   7  137.33   10.98   7
   3  -7  -7  145.13   11.57   4
   3  -7  -7  159.83   11.17   6
  -3   7   7  165.55   12.97  14
  -3   7   7  158.60   11.13  13
  -3   7   7  170.81   11.29  11
  -3  -7   7  141.16   10.62  10
  -3   7   6  421.45   27.83   7
  -3  -7   6  447.88   27.50   8
   3  -7  -6  427.36   28.25   4
   3  -7  -6  472.45   27.98   6
  -3   7   6  453.98   29.20  14
  -3   7   6  439.55   27.85  13
  -3   7   6  446.97   27.88  11
  -3  -7   6  413.01   27.62  10
  -3   7   5   90.13    7.64   7
   3  -7  -5  102.45    7.77   6
  -3   7   5  113.41    7.15   5
  -3   7   5   88.92    9.25  14
  -3   7   5   92.47    7.55  11
  -3  -7   5   83.50    7.44  10
  -3   7   5   91.37    7.54  13
  -3   7   4 1973.20  125.76   7
   3  -7  -4 2241.37  125.90   6
  -3   7   4 2074.53  126.68  14
  -3   7   4 2110.02  125.78  13
  -3  -7   4 1982.22  125.76  10
  -3   7   3  662.52   43.26   7
   3  -7  -3  741.09   43.41   6
   3  -7  -3  666.72   43.68   4
   3  -7  -3  747.11   48.96   1
  -3   7   3  731.49   44.21  14
  -3   7   3  734.64   43.28  13
  -3  -7   3  665.04   43.36  10
   3   7  -2   16.69    3.17   7
  -3   7   2   12.08    3.48   7
   3  -7  -2   20.69    7.57   1
   3  -7  -2   17.44    4.49   4
  -3  -7   2   17.14    3.63   4
   3  -7  -2   13.79    3.76   6
  -3   7   2    9.89    4.81  14
  -3   7   2   12.96    3.07  13
  -3  -7   2   15.41    3.95  10
  -3   7   1 1642.66  103.80   7
   3   7  -1 1760.98  103.86   7
   3  -7  -1 1722.93  103.96   6
  -3  -7   1 1767.06  104.02   4
   3  -7  -1 1731.07  104.19   4
  -3   7   1 1605.30  104.31  14
   3  -7  -1 1741.82  104.12  10
  -3  -7   1 1692.79  104.09  10
   3   7   0 1331.63   78.76   7
  -3   7   0 1294.00   78.66   7
  -3  -7   0 1369.22   78.98   4
   3  -7   0 1353.84   79.05   4
   3   7   0 1146.79   78.95  14
  -3   7   0 1196.45   79.01  14
   3   7   0 1272.16   78.72  13
  -3  -7   0 1312.01   79.07  10
   3  -7   0 1347.86   78.94  10
   3   7   1   67.06    6.00   7
  -3   7  -1   64.49    5.64   7
  -3  -7  -1   78.32    6.63   4
   3  -7   1   68.43    6.54   4
   3   7   1   74.60    7.00  14
   3  -7   1   72.44    6.19  10
   3   7   1   81.59    6.21  13
   3   7   2   68.04    6.08   7
  -3  -7  -2   83.93   11.44   1
   3  -7   2   63.95    6.26   4
  -3  -7  -2   71.25    6.62   4
   3   7   2   76.34    7.26  14
  -3  -7  -2   85.10    8.94  17
   3  -7   2   64.41    5.93  10
   3   7   2   74.25    6.24  13
   3   7   3 1158.14   74.13   7
   3  -7   3 1193.95   74.13   4
  -3  -7  -3 1312.08   74.51   4
  -3  -7  -3 1344.64   74.04   6
   3   7   3 1100.69   74.79  14
  -3  -7  -3 1333.61   74.77  10
   3   7   3 1211.52   74.27  13
   3  -7   3 1091.42   73.96  10
   3   7   4  521.44   34.09   7
   3  -7   4  569.29   33.99   4
  -3  -7  -4  599.93   33.97   6
  -3  -7  -4  543.44   34.42   4
   3   7   4  515.10   35.03  14
   3  -7   4  490.09   33.77  10
  -3  -7  -4  604.63   34.84  10
   3   7   4  538.00   34.26  13
   3  -7   5    9.08    3.61   8
   3   7   5    7.48    3.85   7
  -3  -7  -5    9.35    3.38   6
   3  -7   5    9.59    3.05   4
  -3  -7  -5    8.05    4.73   4
   3   7   5    8.83    5.69  14
   3   7   5   11.51    3.13  11
   3   7   5   10.70    4.17  13
   3  -7   5    7.54    2.83  10
   3   7   6  314.62   23.89   7
   3  -7   6  362.21   23.72   8
  -3  -7  -6  423.82   23.91   6
   3   7   6  387.04   25.32  14
   3   7   6  393.80   23.88  11
   3   7   6  368.23   24.13  13
   3  -7   7   36.88    4.47   8
   3   7   7   25.75    7.01  14
   3   7   7   33.61    4.72  11
   3   7   7   28.73    5.05  13
   3   7   8    7.57    4.60   7
   3  -7   8   12.63    3.59   8
  -3  -7  -8    5.33    5.01   4
   3   7   8   11.17    7.09  14
   3   7   8   12.99    4.51  11
   3   7   8   18.69    5.06  13
  -3  -7  -9  216.11   17.01   4
   3  -7   9  235.16   16.09   8
   3   7   9  248.85   16.82   7
   3   7   9  248.72   16.94  13
   3   7   9  292.64   17.11  11
  -3  -7 -10  842.68   55.04   4
   3   7  10  873.18   54.71   7
   3   7  10  932.47   54.98  11
   3   7  11   61.20    6.67   7
  -3  -7 -11   59.04    7.99   4
   3   7  11   61.98    6.21  15
   3   7  11   68.06    9.85  14
   3   7  11   65.18    7.28  11
   3   7  12  568.58   36.09   7
  -3  -7 -12  558.02   36.79   4
   3   7  12  545.78   37.63  14
   3   7  12  563.82   36.01  15
   3   7  12  629.14   36.61  11
   3   7  12  564.40   36.31  13
   3   7  13  536.64   34.69   7
  -3  -7 -13  510.53   35.50   4
   3   7  13  548.65   34.82  15
   3   7  13  574.72   36.57  14
   3   7  13  562.13   35.08  13
   3   7  13  592.46   35.46  11
   3   7  14  104.44    8.67   7
  -3  -7 -14  115.21   10.13   6
  -3  -7 -14  106.92   10.57   4
   3   7  14  104.93    9.08  15
   3   7  14  119.73   11.38  14
   3   7  14  124.16    9.44  13
   3   7  14  124.24   10.25  11
   3   7  15   74.05    6.14   7
  -3  -7 -15   66.54    8.57   4
  -3  -7 -15   86.24    8.58   6
   3   7  15   67.04    6.80  15
   3   7  15   63.38    8.89  14
   3   7  15   80.53    7.00  13
   3   7  15   80.90    8.15  11
  -3  -7 -16   26.94    6.54   6
  -3  -7 -16   22.33    6.59   4
   3   7  16   32.61    6.59  14
   3   7  16   31.66    4.80  15
   3   7  16   35.12    6.06  11
   3   7  16   29.48    4.53  13
  -3  -7 -17   91.79    8.36   6
  -3  -7 -17   82.86    8.27   4
   3   7  17   69.76    7.55  14
   3   7  17   80.12    6.92  15
   3   7  17   86.23    6.58  13
   3   7  17   99.15    7.92  11
  -3  -7 -18   14.95    4.53   4
  -3  -7 -18   17.39    5.06   6
   3   7  18   10.70    3.17  15
   3   7  18   14.60    4.31  11
   3   7  18    9.67    2.39  13
   3  -9 -16   62.61    5.98   9
  -3   9  16   61.29    4.58   7
  -3   9  16   47.32    5.31  10
   3  -9 -16   61.72    6.06   4
  -3   9  16   66.70    6.15  14
  -3   9  16   64.29    5.22  13
  -3   9  15    6.18    2.96   7
   3  -9 -15    1.29    4.45   9
  -3   9  15    1.96    5.41  14
   3  -9 -15   -2.59    4.83   4
  -3   9  14   15.39    3.78   7
   3  -9 -14   12.51    5.63   4
  -3   9  14   11.21    6.95  14
  -3   9  13  868.17   49.68   7
   3  -9 -13  732.20   49.96   6
   3  -9 -13  757.04   50.12   4
  -3   9  13  819.74   51.00  14
  -3   9  13  820.28   49.72  13
   3  -9 -12   -1.40    5.98   6
   3  -9 -12   10.17    6.77   4
  -3   9  12    2.63    4.58   7
  -3   9  12    3.51    5.05  13
   3  -9 -11  252.30   17.67   6
   3  -9 -11  242.31   18.18   4
  -3   9  11  246.64   17.19   7
  -3   9  11  257.77   17.30  13
   3  -9 -10   99.73   10.80   4
   3  -9 -10   93.77    9.48   6
  -3   9  10  109.37   12.57  14
  -3   9  10  105.85    8.88  13
  -3   9   9  296.94   20.18   7
   3  -9  -9  263.07   20.85   4
   3  -9  -9  292.39   20.43   6
  -3   9   9  352.25   22.67  14
  -3   9   9  306.96   20.05  13
  -3   9   8   20.23    5.65   7
   3  -9  -8   17.02    6.12   6
   3  -9  -8   13.72    7.17   4
  -3   9   8   15.75    9.38  14
  -3   9   8   20.59    5.21  13
  -3  -9   8   18.00    3.89  10
  -3   9   7  843.89   52.86   7
  -3  -9   7  877.82   52.29   8
   3  -9  -7  877.66   53.08   6
  -3   9   7  935.63   54.70  14
  -3  -9   7  739.70   52.28  10
  -3   9   7  901.20   52.73  13
  -3  -9   6   11.24    4.04   8
  -3   9   6   11.30    5.50   7
   3  -9  -6    5.51    5.37   6
  -3   9   6   20.64    8.65  14
  -3   9   6    6.07    4.37  13
  -3  -9   6   10.85    4.08  10
  -3   9   5    6.70    4.99   7
  -3  -9   5    7.95    4.36   8
   3  -9  -5   12.45    5.38   6
   3  -9  -5    1.70    6.49   4
  -3   9   5   11.42    3.62   5
  -3   9   5   -0.65    7.89  14
  -3  -9   5    4.58    4.37  10
  -3   9   5    5.49    4.14  13
  -3   9   4   35.70    5.77   7
  -3   9   4   56.36    5.02   5
   3  -9  -4   49.77    6.33   6
   3  -9  -4   28.31    7.06   4
  -3   9   4   43.18    8.48  14
  -3  -9   4   22.23    5.45  10
  -3   9   4   27.28    4.78  13
   3  -9  -3  883.66   55.72   6
  -3   9   3  827.33   55.42   7
   3  -9  -3  874.42   56.06   4
  -3   9   3 1062.49   55.18   5
  -3   9   3  872.36   56.55  14
  -3  -9   3  786.43   55.46  10
  -3   9   3  908.47   55.21  13
   3   9  -2    5.97    3.68   7
  -3   9   2    0.52    4.10   7
   3  -9  -2    2.76    5.97   4
   3  -9  -2    7.49    4.69   6
  -3  -9   2    2.50    3.86   4
  -3   9   2   -3.52    5.81  14
  -3   9   2   -1.13    3.09  13
  -3  -9   2    5.86    4.86  10
  -3   9   1  991.54   62.28   7
   3   9  -1 1061.02   62.35   7
  -3  -9   1 1054.10   62.52   4
   3  -9  -1 1051.78   62.88   4
  -3   9   1  920.88   62.86  14
  -3  -9   1  976.98   62.66  10
   3   9   0  794.11   49.88   7
  -3   9   0  778.41   49.72   7
  -3  -9   0  927.71   50.41   4
   3  -9   0  915.99   50.51   4
   3   9   0  700.04   50.14  14
  -3   9   0  710.78   50.16  14
  -3  -9   0  855.52   50.41  10
   3   9   1  548.20   35.02   7
  -3   9  -1  519.79   34.60   7
  -3  -9  -1  609.03   35.61   4
   3  -9   1  581.42   35.29   4
   3   9   1  518.18   35.59  14
  -3  -9  -1  547.82   35.60  10
   3   9   1  574.83   34.85  13
   3   9   2   11.88    5.05   7
   3  -9   2   10.52    4.52   4
  -3  -9  -2   19.18    5.83   4
   3   9   2   10.74    6.43  14
   3   9   2   18.77    4.31  13
   3   9   3  606.56   39.75   7
  -3  -9  -3  613.21   40.13   4
   3  -9   3  639.31   39.57   4
   3   9   3  672.44   40.97  14
   3   9   3  638.43   39.65  13
   3   9   4  303.35   20.35   7
   3  -9   4  309.16   20.17   8
  -3  -9  -4  294.75   19.96   6
  -3  -9  -4  316.80   20.92   4
   3  -9   4  296.10   19.70   4
   3   9   4  306.37   21.75  14
   3   9   4  301.53   20.13  13
   3  -9   5  456.49   29.90   8
   3   9   5  426.79   30.27   7
  -3  -9  -5  489.18   30.02   6
  -3  -9  -5  474.94   30.89   4
   3   9   5  471.42   31.80  14
   3   9   5  498.62   30.23  13
   3  -9   6   16.30    4.69   8
   3   9   6   13.90    5.60   7
  -3  -9  -6   18.90    4.91   6
  -3  -9  -6   14.68    6.73   4
   3   9   6   16.60    8.69  14
   3   9   6   11.28    5.23  13
   3  -9   7  598.72   38.65   8
   3   9   7  608.12   39.18   7
  -3  -9  -7  595.81   39.61   4
  -3  -9  -7  631.70   38.95   6
   3   9   7  689.72   41.19  14
   3   9   7  623.46   39.13  13
   3  -9   8  138.69   10.07   8
  -3  -9  -8  134.26   10.70   6
   3   9   8  125.28   13.80  14
   3   9   8  141.15   11.03  13
   3  -9   9  364.39   24.57   8
  -3  -9  -9  414.39   25.43   6
   3   9   9  420.23   27.85  14
   3   9   9  390.70   25.50  13
   3   9  10    6.99    5.36   7
  -3  -9 -10    6.49    7.34   4
  -3  -9 -10    6.88    5.45   6
   3   9  10    7.93    9.52  14
   3   9  10   14.39    5.80  13
   3   9  11   99.58    8.64   7
  -3  -9 -11   99.95   10.45   4
  -3  -9 -11   93.44    8.79   6
   3   9  11   90.83   12.35  14
   3   9  11   98.39    9.15  13
  -3  -9 -12   41.46    6.60   6
  -3  -9 -12   49.18    8.04   4
   3   9  12   49.85    5.86   7
   3   9  12   51.67    6.46  13
   3   9  13  258.67   16.50   7
   3   9  13  252.37   18.75  14
  -3  -9 -13  242.42   16.98   6
  -3  -9 -13  232.41   17.57   4
   3   9  14  145.20   10.18   7
  -3  -9 -14  150.43   11.22   6
  -3  -9 -14  139.47   11.73   4
   3   9  14  151.42   12.41  14
   3   9  15   70.45    5.38   7
  -3  -9 -15   77.60    7.06   6
  -3  -9 -15   68.20    7.49   4
   3   9  15   63.98    7.70  14
   3   9  15   68.04    6.11  13
  -3  -9 -16    4.35    4.41   4
  -3  -9 -16    1.65    4.28   6
   3   9  16   -1.02    4.18  14
   3   9  16   -1.07    2.69  13
   3 -11 -12   12.52    2.79   8
   3 -11 -12   11.19    3.86   6
   3 -11 -12   10.34    4.33   4
  -3  11  12   12.89    5.60  14
  -3  11  12   12.53    3.16  13
   3 -11 -11   78.74    7.46   6
   3 -11 -11   91.97    8.00   4
  -3  11  11  101.72    9.43  14
  -3  11  11   93.99    7.05  13
  -3  11  10  129.28    9.08   7
   3 -11 -10   96.32    9.16   6
   3 -11 -10  108.88    9.66   4
  -3  11  10  116.35   11.21  14
  -3  11  10  127.71    8.77  13
  -3  11   9   22.28    4.81   7
   3 -11  -9   17.35    5.03   6
  -3  11   9   16.44    7.68  14
  -3  11   9   17.61    4.04  13
  -3  11   8   83.97    7.61   7
   3 -11  -8   72.43    7.81   6
  -3  11   8   99.35   10.45  14
  -3  11   8   91.40    7.23  13
  -3  11   7  857.26   50.75   7
   3 -11  -7  694.05   50.59   6
   3 -11  -7  829.21   51.13   4
  -3  11   7  863.72   52.11  14
  -3  11   7  874.12   50.48  13
  -3  11   6   24.65    5.48   7
  -3 -11   6   25.30    4.03   8
   3 -11  -6   22.66    5.05   6
   3 -11  -6   13.55    6.48   4
  -3  11   6   33.24    8.34  14
  -3  11   6   29.74    4.37  13
  -3 -11   5   12.23    4.04   8
  -3  11   5   11.19    5.01   7
   3 -11  -5    8.05    6.15   4
   3 -11  -5    3.44    4.35   6
  -3  11   5   11.75    7.75  14
  -3  11   5   10.63    3.64  13
  -3 -11   4   73.24    7.06   8
  -3  11   4   71.26    7.14   7
   3 -11  -4   73.76    8.38   4
  -3  11   4   65.38    9.13  14
  -3  11   4   77.74    6.24  13
  -3 -11   3  454.43   26.62   8
  -3  11   3  413.88   26.39   7
  -3  11   3  421.30   27.54  14
  -3  11   3  360.26   25.76   5
   3 -11  -3  461.93   27.07   4
  -3  11   2    6.18    4.30   7
  -3  11   2   13.49    6.06  14
  -3  11   2   18.89    4.36   5
   3 -11  -2    5.23    5.48   4
   3  11  -1   11.65    4.02   7
  -3  11   1    6.60    4.23   7
  -3  11   1    9.69    5.54  14
   3 -11  -1   12.34    5.18   4
  -3  11   0   -0.28    3.40   7
   3  11   0    4.66    4.26   7
   3 -11   0    9.75    4.91   4
  -3 -11   0    5.38    3.96   4
   3 -11   1   62.62    7.74   8
   3  11   1   53.60    6.61   7
   3 -11   1   55.22    6.45   4
  -3 -11  -1   54.06    6.62   4
   3  11   1   90.14    6.07   5
   3  11   2   68.20    7.19   7
   3 -11   2   62.98    7.46   8
   3 -11   2   57.67    6.13   4
   3  11   2   75.98    5.74   5
  -3 -11  -2   67.52    7.10   4
   3  11   2   64.18    7.83  14
   3 -11   3  528.39   31.68   8
   3  11   3  514.73   31.60   7
   3 -11   3  485.15   30.86   4
  -3 -11  -3  512.32   31.79   4
   3  11   3  476.97   32.30  14
   3  11   3  469.82   31.01  13
   3  11   4   90.88    8.81   7
   3 -11   4  103.55    8.64   8
  -3 -11  -4   96.64    9.14   4
   3  11   4  104.76   10.50  14
   3  11   4   94.09    7.79  13
   3 -11   5   12.09    4.63   8
   3  11   5   16.15    5.66   7
  -3 -11  -5   16.58    6.05   4
   3  11   5   20.49    7.72  14
   3  11   5   21.32    4.18  13
   3  11   6   91.55    8.96   7
   3 -11   6  105.89    8.30   8
  -3 -11  -6  104.79    9.48   4
   3  11   6  103.31   11.23  14
   3  11   6  110.81    8.38  13
   3 -11   7  793.67   50.04   8
   3  11   7  836.86   50.65   7
  -3 -11  -7  806.46   50.87   4
   3  11   7  850.91   51.93  14
   3  11   7  814.46   50.36  13
   3  11   8    2.41    4.83   7
  -3 -11  -8    6.15    3.71   6
  -3 -11  -8    6.44    5.58   4
   3  11   8   15.35    8.21  14
   3  11   8    4.21    4.06  13
   3  11   9  183.22   11.80   7
  -3 -11  -9  129.03   11.02   6
  -3 -11  -9  164.57   12.36   4
   3  11   9  171.09   13.88  14
   3  11   9  174.91   11.42  13
  -3 -11 -10   50.11    6.73   4
  -3 -11 -10   50.08    5.43   6
   3  11  10   72.81    8.57  14
   3  11  10   73.65    6.00  13
   3  11  11   41.22    4.69   7
  -3 -11 -11   29.79    4.23   6
   3  11  11   48.00    6.99  14
   3  11  11   37.86    4.40  13
   3  11  12   55.18    4.67   7
  -3 -11 -12   39.74    4.53   6
   3  11  12   63.06    6.86  14
   3  11  12   52.18    4.75  13
   3  13  -4  135.09    8.53   5
   3 -13  -4  109.16    8.45   4
  -3  13   4  138.64    8.57   7
   3 -13  -4  134.75    9.07   8
   3  13  -3  144.17    9.02   5
   3 -13  -3  138.31    9.05   4
  -3  13   3  153.60    9.12   7
  -3 -13   3  121.35    8.93   8
   3  13  -2   21.09    2.57   5
   3 -13  -2   26.58    2.66   4
  -3 -13   2   27.55    3.26   8
  -3 -13   1    7.84    3.14   8
   3 -13  -1    7.70    3.82   8
   3 -13   0  394.24   18.97   8
  -3 -13   0  369.97   18.78   8
  -3  13  -1   -7.48    2.78   5
   3 -13   1    0.99    3.36   8
  -3 -13  -1    2.48    3.40   8
  -3  13  -2   10.53    3.11   5
   3  13   2   20.04    2.75   7
   3 -13   2   19.64    3.53   8
  -3 -13  -2   22.78    3.96   8
  -3  13  -3  174.54   11.45   5
  -3 -13  -3  175.15   11.80   8
   3 -13   3  171.00   11.47   8
   3  13   3  179.14   11.43   7
  -3  13  -4  142.20    8.93   5
   3  13   4  130.72    8.80   7
   3 -13   4  122.75    8.59   8
  -4   0  22  933.98   56.90  15
  -4   0  22  931.97   57.08  12
  -4   0  21    0.52    3.49  15
  -4   0  21   -2.36    4.29  12
  -4   0  20   52.77    5.59  15
  -4   0  20   37.82    4.26  11
  -4   0  20   55.16    6.24  12
  -4   0  19   -1.60    4.46  15
  -4   0  19    2.90    5.20  12
  -4   0  19    0.76    3.12  11
  -4   0  18   94.40    8.31  15
  -4   0  18   86.23    7.18  11
  -4   0  18   91.15    8.34  12
  -4   0  17    2.53    4.60  15
  -4   0  17    0.88    3.45  11
  -4   0  17    1.76    4.94  12
  -4   0  16  702.24   41.54  15
  -4   0  16  641.24   40.92  11
  -4   0  16  644.25   41.44  12
  -4   0  15    2.20    4.22  15
  -4   0  15    0.57    3.28  11
  -4   0  15    0.55    4.22  12
  -4   0  14  160.22   11.09  10
  -4   0  14  171.84   11.36  15
  -4   0  14  143.06   11.11  12
  -4   0  14  144.41   10.70  11
  -4   0  13    3.64    3.56  10
  -4   0  13    0.95    3.50  15
  -4   0  13    1.59    2.81  11
  -4   0  13    4.79    3.47  12
  -4   0  12  957.91   60.55  10
  -4   0  12 1036.04   60.69  15
  -4   0  12  973.88   60.31  11
  -4   0  12  991.80   60.59  12
   4   0 -11    2.52    7.04   1
  -4   0  11    3.11    4.60  17
   4   0 -11    2.10    3.36  18
  -4   0  11   -1.42    2.85  15
  -4   0  11   -2.83    6.73  18
  -4   0  11    1.18    2.31  11
  -4   0  11    2.36    2.82  12
   4   0 -10  111.01   12.51   1
   4   0 -10  125.39   11.95   2
  -4   0  10  134.28   11.25   1
   4   0 -10  136.54    9.85  17
  -4   0  10  109.61   12.36  18
  -4   0  10  135.94   11.78  17
   4   0 -10  131.20   10.16  18
  -4   0  10  106.82    8.37  12
   4   0  -9   -1.31    2.51   3
  -4   0   9   -1.76    4.37   1
   4   0  -9   -0.42    5.79   2
   4   0  -9   -1.20    3.79   3
   4   0  -9   -0.99    6.61   1
   4   0  -9    1.96    2.99  17
   4   0  -9   -0.79    3.29  18
  -4   0   9    3.48    4.28  17
  -4   0   8 1321.40   82.31   1
   4   0  -8 1275.60   80.93   3
   4   0  -8 1296.24   83.22   1
   4   0  -8 1417.77   82.94   2
   4   0  -8 1386.98   81.48  17
  -4   0   8 1307.47   82.21  17
   4   0  -8 1321.29   81.65  18
   4   0  -7    1.09    5.65   1
  -4   0   7    1.34    4.62   1
   4   0  -7    0.14    2.79   3
   4   0  -7   -0.77    3.36  18
  -4   0   7    0.86    3.72  17
   4   0  -7    3.96    3.21  17
   4   0  -6 3012.35  188.06   1
  -4   0   6 3018.59  187.47   1
   4   0  -6 3000.45  186.90  18
  -4   0   6 3118.02  186.95  17
   4   0  -6 3225.23  186.86  17
  -4   0   5    0.79    4.19   1
  -4   0   5    0.26    6.11   2
   4   0  -5    1.20    4.29   1
   4   0  -5    1.51    3.01  17
  -4   0   5    3.21    2.90  17
   4   0  -5   -0.39    3.48  18
   4   0  -5    4.41    1.52  16
   4   0  -5   -0.18    2.43  16
   4   0  -4 5508.38  407.99   1
  -4   0   4 6160.35  408.26   2
   4   0  -4 5872.31  407.53  18
   4   0  -4 7299.92  407.58  17
   4   0  -4 7222.54  407.11  16
  -4   0   4 7259.32  407.51  17
   4   0  -3    4.77    3.33   1
  -4   0   3   -0.72    3.91   2
   4   0  -3   -1.68    2.95  18
   4   0  -3   -0.23    1.85  16
   4   0  -3    0.82    2.76  17
  -4   0   3    0.84    2.19  17
   4   0  -2 7317.75  509.43   1
  -4   0   2 8437.35  509.32   2
   4   0  -2 9427.22  509.08  18
   4   0  -2 9975.08  509.09  16
  -4   0   2 7231.74  509.03  18
   4   0  -2 7932.82  509.22  17
  -4   0   1    0.70    1.33   2
  -4   0   1   -0.39    1.34  18
   4   0  -1    0.53    1.82  16
  -4   0   016823.10 1022.94   2
   4   0   018274.80 1023.07  16
  -4   0   015833.80 1023.14  18
  -4   0  -1    1.26    2.16   2
   4   0   1    0.61    1.97  16
  -4   0  -2 3348.49  213.90   1
   4   0   2 2874.54  214.29  17
  -4   0  -3    1.90    4.73   1
   4   0   3   -0.68    4.07   1
  -4   0  -3   -6.62    5.91  17
  -4   0  -3    1.93    2.67  16
   4   0   3   -2.40    6.51  17
   4   0   3    1.08    3.12  16
   4   0   4   57.21    6.63   1
  -4   0  -4   57.24    7.12   1
  -4   0  -4   47.70    7.02  17
   4   0   4   47.49    4.92  16
  -4   0  -4   59.78    4.92  16
   4   0   5   -2.10    4.89   1
  -4   0  -5   -6.14    5.69   1
   4   0   5    1.72    2.75  16
  -4   0  -5    1.62    2.58  16
  -4   0  -5   -3.68    4.73  17
   4   0   5    2.37    6.62  17
   4   0   6  148.35   10.55   1
  -4   0  -6  136.37   11.50   1
  -4   0  -6  113.01    8.10  16
   4   0   6  105.17    8.39  16
   4   0   6   98.23   11.38  17
  -4   0  -6  117.80    9.62  17
   4   0   7   -4.84    5.21   1
  -4   0  -7    5.73    6.42   1
   4   0   7   -0.48    6.66  17
  -4   0  -7   -0.26    3.90  17
  -4   0  -7    0.35    2.34  16
  -4   0  -7   -1.00    4.68  18
   4   0   7    0.65    3.30  16
   4   0   8 1524.60   87.15   1
  -4   0  -8 1454.76   87.97   1
  -4   0  -8 1314.99   88.29   2
   4   0   8 1259.55   88.41  17
  -4   0  -8 1609.07   86.87  17
   4   0   8 1355.98   85.71  16
  -4   0  -8 1626.95   87.72  18
  -4   0  -8 1291.41   85.09  16
   4   0   9   -0.74    4.92   1
  -4   0  -9   -0.50    6.63   1
  -4   0  -9   -1.19    7.99   2
  -4   0  -9    1.23    4.96  18
   4   0   9   -0.21    3.06  16
  -4   0  -9    1.98    3.50  17
   4   0   9   -1.33    6.52  17
  -4   0  -9    1.59    1.94  16
  -4   0 -10 2990.54  177.49   1
  -4   0 -10 3177.00  178.86   2
   4   0  10 3190.04  176.29   1
  -4   0 -10 3131.76  176.75  18
  -4   0 -10 3180.67  176.00  17
   4   0  10 2775.98  173.74  15
   4   0  10 2811.47  173.57  11
   4   0  10 2880.42  173.68  12
   4   0  11   -1.77    5.18   1
  -4   0 -11    3.72    3.50  17
   4   0  11    2.36    3.38  15
   4   0  11   -0.84    2.92  11
   4   0  11    1.23    2.95  12
   4   0  12   59.94    5.88  15
   4   0  12   57.03    5.68  12
   4   0  12   59.33    5.54  11
   4   0  13   -1.43    4.09  15
   4   0  13    3.57    3.87  12
   4   0  13   -0.45    3.65  11
   4   0  14 1561.67   93.32  15
   4   0  14 1496.96   93.02  11
   4   0  14 1519.88   93.21  12
   4   0  15   -0.82    4.79  15
   4   0  15   -2.19    4.82  12
   4   0  15    0.35    4.25  11
   4   0  16  133.68   10.57  15
   4   0  16  117.78    9.97  11
   4   0  16  141.40   10.72  12
   4   0  17    6.87    5.03  15
   4   0  17    0.42    5.53  12
   4   0  17    0.72    4.59  11
   4   0  18  425.19   26.30  15
   4   0  18  400.11   26.46  12
   4   0  18  388.23   25.90  11
   4   0  19    4.68    4.41  15
   4   0  19   -1.51    5.66  12
   4   0  19   -1.24    4.00  11
   4   0  20  196.84   13.11  15
   4   0  20  169.51   12.61  11
   4   0  20  203.51   13.37  12
   4   0  21    5.36    3.26  15
   4   0  21    0.29    2.81  11
   4   0  21    2.61    3.91  12
   4   0  22   14.05    2.49  15
   4   0  22   10.32    3.21  12
  -4   2  22  278.16   18.21  15
  -4   2  22  289.00   18.15  12
  -4  -2  22  286.32   18.02  12
  -4   2  21    5.49    4.13  15
  -4   2  21    6.10    2.89  11
  -4   2  21   12.49    3.98  12
  -4  -2  21    8.53    3.61  12
  -4   2  20    3.03    4.72  15
  -4  -2  20   13.26    3.14  15
  -4   2  20    9.69    4.59  12
  -4   2  20    7.99    3.64  11
  -4  -2  20   12.22    4.33  12
  -4  -2  19  605.94   37.42  15
  -4   2  19  528.24   37.53  11
  -4   2  19  660.33   38.04  12
  -4  -2  19  638.78   37.83  12
   4  -2 -18  106.16    7.89   6
  -4  -2  18   84.32    7.28  15
  -4  -2  18   91.14    8.13  12
  -4   2  18   82.62    7.72  11
  -4   2  18   81.58    8.31  12
  -4   2  17    1.36    3.97  10
   4  -2 -17    2.03    4.17   6
  -4  -2  17    0.16    3.60  15
  -4   2  17    5.76    5.12  12
  -4  -2  17   -1.84    4.75  12
  -4   2  17   -0.52    4.44  11
  -4   2  16  342.28   25.09  10
  -4  -2  16  400.28   24.99  15
  -4  -2  16  423.97   25.36  12
  -4   2  16  401.83   25.18  11
  -4   2  16  385.87   25.34  12
  -4   2  15  572.07   38.80  10
  -4  -2  15  634.98   38.51  15
  -4   2  15  612.81   38.65  11
  -4   2  15  603.89   38.79  12
  -4   2  15  636.04   38.20  13
  -4  -2  15  623.35   38.71  12
  -4   2  14   13.75    4.86  10
  -4   2  14   10.02    4.74  15
  -4  -2  14    9.65    3.43  15
  -4   2  14   11.77    4.21  12
  -4  -2  14   16.11    4.04  12
  -4   2  14   13.59    3.13  13
  -4   2  14   15.35    4.04  11
  -4  -2  13   27.80    3.24   5
  -4  -2  13   30.67    4.06  15
  -4   2  13   34.32    5.00  15
  -4   2  13   37.05    4.65  12
  -4  -2  13   33.57    4.46  12
  -4   2  13   32.69    4.59  11
  -4   2  13   36.18    3.81  13
  -4  -2  12  923.44   60.46   5
  -4   2  12  980.85   61.20  15
  -4  -2  12 1013.59   60.90  15
  -4   2  12 1053.77   60.80  13
  -4   2  12  985.07   61.05  12
  -4  -2  12 1035.85   61.05  12
  -4   2  12 1022.50   61.04  11
  -4  -2  11  226.37   14.79   5
   4   2 -11  251.78   17.40  18
  -4  -2  11  237.19   15.14  15
   4  -2 -11  204.57   17.35  17
  -4   2  11  230.93   15.50  15
  -4   2  11  200.32   18.33  17
  -4  -2  11  241.59   15.32  12
  -4   2  11  241.24   15.05  13
  -4   2  11  245.84   15.37  11
  -4   2  11  231.97   15.32  12
   4   2 -10  764.37   45.79   2
  -4   2  10  745.28   46.99   1
   4  -2 -10  676.67   48.79   1
   4  -2 -10  810.63   47.24   2
   4   2 -10  784.79   45.24  18
  -4   2  10  686.60   46.10  17
   4  -2 -10  672.18   45.33  17
  -4   2  10  710.89   43.32  15
  -4   2  10  653.22   46.80  18
  -4   2  10  662.04   43.11  12
  -4  -2  10  691.72   43.12  12
  -4   2  10  699.17   43.12  11
   4  -2  -9  577.00   34.64   2
   4   2  -9  527.81   33.37   2
  -4   2   9  523.01   34.55   1
   4  -2  -9  483.00   32.05   3
   4   2  -9  465.33   32.87   1
   4  -2  -9  499.20   36.42   1
  -4   2   9  483.73   34.17  18
  -4   2   9  498.75   33.55  17
   4   2  -9  516.55   31.80  16
   4   2  -9  514.31   32.67  18
   4  -2  -9  473.32   32.90  17
  -4   2   8 1330.20   82.60   1
   4   2  -8 1330.60   80.41   3
   4  -2  -8 1366.50   80.75   3
   4  -2  -8 1522.92   82.79   2
   4  -2  -8 1360.01   84.31   1
   4   2  -8 1415.94   81.57   2
   4   2  -8 1323.41   81.28   1
   4   2  -8 1247.92   79.69  17
  -4   2   8 1210.52   82.03  18
   4  -2  -8 1219.26   81.32  17
  -4   2   8 1345.45   81.74  17
   4   2  -8 1293.59   80.59  16
   4   2  -8 1332.56   81.10  18
   4  -2  -7 1232.68   78.24   2
   4   2  -7 1138.30   77.05   1
   4  -2  -7 1213.17   79.83   1
   4  -2  -7 1216.58   76.87   3
   4   2  -7 1200.80   76.78   3
   4   2  -7 1272.31   77.43   2
  -4   2   7 1332.83   77.72  17
   4  -2  -7 1273.14   77.56  17
   4   2  -7 1257.63   75.85  17
   4   2  -7 1387.68   77.27  18
   4   2  -7 1209.26   77.05  16
  -4   2   7 1339.20   78.16  18
   4  -2  -6 2088.97  124.59   3
   4   2  -6 1917.58  124.48   1
  -4  -2   6 1644.23  125.18   2
   4  -2  -6 2122.11  125.54   2
   4   2  -6 2074.51  124.63   3
   4  -2  -6 2071.40  126.93   1
   4   2  -6 2091.90  124.71   2
   4   2  -6 1998.74  123.35  17
   4   2  -6 1959.89  124.98  16
  -4   2   6 2183.38  125.19  18
   4   2  -6 2331.24  124.74  18
   4  -2  -6 2164.32  125.09  17
  -4   2   6 2176.91  125.04  17
   4  -2  -5  961.94   60.43   1
   4   2  -5 1015.19   58.77   3
  -4  -2   5  846.90   59.04   2
   4   2  -5  907.86   58.23   1
   4  -2  -5  941.93   58.38   3
   4  -2  -5  997.45   59.12   2
   4   2  -5  976.99   58.35   2
   4  -2  -5  990.10   58.89  17
   4   2  -5  832.38   58.93  16
   4   2  -5  994.70   58.27  18
  -4   2   5  940.87   58.68  18
   4   2  -4 2123.19  131.64   1
  -4  -2   4 2106.53  132.12   2
   4  -2  -4 2161.86  131.82   3
   4  -2  -4 2095.97  133.23   1
   4   2  -4 2216.87  132.17   3
   4  -2  -4 2186.17  132.05   2
  -4  -2   4 1950.26  132.82   3
   4   2  -4 2202.64  131.61   2
   4  -2  -4 2168.79  132.18  17
  -4   2   4 2210.33  131.81  18
   4   2  -4 1691.14  132.22  16
  -4   2   4 2101.57  131.91  17
  -4   2   4 2369.01  131.13  16
   4   2  -4 2290.10  131.57  18
  -4   2   3  267.06   17.23   1
   4   2  -3  221.51   16.45   3
  -4  -2   3  237.28   15.96   2
   4   2  -3  238.51   15.63   2
   4  -2  -3  240.16   16.00   2
   4  -2  -3  201.09   17.19   1
   4  -2  -3  245.91   16.04   3
  -4  -2   3  212.37   17.44   3
  -4   2   3  262.98   16.18  17
  -4   2   3  267.36   15.68  16
   4  -2  -3  245.47   16.73  16
   4   2  -3  254.35   15.51  18
  -4   2   3  235.21   15.82  18
   4  -2  -2 1251.00   73.23   3
   4   2  -2 1226.44   74.01   1
  -4   2   2 1265.14   73.82   1
   4   2  -2 1082.49   73.41   3
   4  -2  -2 1214.94   72.75   2
   4   2  -2 1249.55   72.76   2
  -4  -2   2 1177.16   72.85   2
  -4   2   2 1201.49   73.38  17
   4   2  -2 1178.99   72.45  18
   4   2  -2 1112.65   72.52  17
  -4   2   2 1302.96   72.94  18
  -4   2   2 1237.78   73.08  16
   4  -2  -2 1224.08   73.70  16
  -4   2   1 9680.48  562.09   1
   4  -2  -1 7895.02  561.77   3
  -4  -2   1 7877.80  562.40   3
   4   2  -1 9239.77  561.51   2
  -4  -2   1 9413.52  561.44   2
   4   2  -1 7828.85  562.50   1
  -4   2   110620.10  561.65  18
   4   2  -110193.70  561.56  17
  -4   2   1 9353.08  562.07  17
   4  -2  -1 9669.81  562.43  16
  -4   2   0 1299.36   78.33   3
  -4  -2   0 1040.86   78.60   3
  -4  -2   0 1176.24   77.88   2
   4   2   0 1189.84   79.20   1
   4   2   0 1242.18   78.27   2
   4  -2   0 1252.29   78.35   1
  -4   2   0 1320.46   78.19   1
  -4  -2   0 1429.79   77.97  17
  -4   2   0 1493.90   78.38  18
   4  -2   0 1407.06   79.00  16
  -4   2   0 1306.21   78.60  17
   4   2   0 1242.32   78.20  17
   4  -2   1  223.21   14.26   1
  -4  -2  -1  176.64   15.80   1
   4   2   1  219.46   16.24   1
  -4   2  -1  224.26   14.53   3
  -4   2  -1  240.92   13.65   2
  -4  -2  -1  155.41   14.43   2
  -4  -2  -1  188.73   14.97   3
   4   2   1  202.09   15.25   2
   4   2   1  260.19   15.01  17
  -4   2  -1  247.33   15.94  18
   4  -2   1  255.15   16.16  16
  -4   2  -2 3082.82  177.03   3
   4  -2   2 3015.92  176.91   3
  -4  -2  -2 2914.30  178.46   1
  -4  -2  -2 2367.81  177.23   3
   4   2   2 3174.98  177.69  17
  -4  -2  -2 3138.47  176.71  18
   4   2   2 2539.81  177.02  18
   4  -2   2 3239.52  178.08  16
   4   2   3  539.18   36.82   3
  -4  -2  -3  602.51   38.87   1
   4  -2   3  610.01   36.59   3
  -4  -2  -3  548.09   37.14   3
  -4   2  -3  624.36   36.68   3
   4   2   3  534.81   37.31  18
   4   2   3  660.28   37.89  17
  -4  -2  -3  596.88   36.70  18
  -4   2  -3  671.18   37.53  16
  -4  -2  -4  241.14   16.78   3
  -4   2  -4  215.46   17.23   2
   4   2   4  215.65   16.41   3
  -4   2  -4  268.91   16.18   3
   4  -2   4  267.42   16.26   3
  -4  -2  -4  236.20   19.32   1
  -4   2  -4  227.30   19.73  17
   4   2   4  290.00   16.75  16
   4   2   4  262.77   18.08  17
   4   2   4  220.79   17.70  18
  -4  -2  -4  259.76   16.66  18
  -4   2  -4  298.59   17.26  16
   4  -2   4  267.72   18.15  16
   4  -2   5  155.98   11.17   3
  -4  -2  -5  161.58   11.68   3
  -4   2  -5  150.03   12.63   2
  -4   2  -5  174.11   10.79   3
   4   2   5  157.05   11.32   3
  -4  -2  -5  159.47   14.82   1
  -4   2  -5  185.63   12.02  16
   4  -2   5  185.22   14.02  16
   4   2   5  197.59   11.55  16
   4   2   5  133.87   13.14  18
  -4  -2  -5  147.71   11.76  18
   4   2   5  172.17   13.34  17
  -4   2  -5  196.76   14.79  17
  -4   2  -5  172.15   14.45  18
  -4  -2  -6   21.32    8.33   1
   4   2   6   29.75    3.43   3
  -4  -2  -6   19.62    3.85   3
  -4   2  -6   21.32    5.79   2
   4   2   6    5.54    6.12  18
  -4   2  -6   11.20    3.56  16
  -4   2  -6    8.32    5.98  17
  -4   2  -6    5.64    7.04  18
  -4  -2  -6   13.21    3.71  17
  -4  -2  -6   17.09    4.15  18
   4   2   6   14.84    3.05  16
   4  -2   6   10.60    5.88  16
   4   2   6    5.05    5.96  17
  -4  -2  -7 2775.56  173.53   1
   4   2   7 2827.21  172.68   1
  -4   2  -7 2715.99  171.70   2
  -4  -2  -7 2560.13  169.99   3
   4   2   7 2853.90  169.94   3
  -4   2  -7 3193.93  173.12  18
   4  -2   7 2771.28  171.91  16
  -4   2  -7 3161.19  170.51  16
   4   2   7 2584.18  169.45  16
  -4  -2  -7 3006.51  171.11  17
  -4  -2  -7 2767.46  170.66  18
  -4   2  -7 3237.91  171.68  17
  -4   2  -8  117.13    8.94   1
  -4   2  -8  107.87   10.48   2
   4   2   8  127.71   12.47   1
  -4  -2  -8  135.21   14.07   1
  -4  -2  -8   95.04    8.49   3
   4   2   8   90.79    7.52  16
   4   2   8  119.26   11.94  17
  -4   2  -8  151.79   12.54  18
  -4  -2  -8  129.19    9.64  18
   4  -2   8  100.02   10.62  16
  -4  -2  -8  133.60   10.06  17
  -4   2  -8  146.77   10.27  17
  -4   2  -8  150.89    9.10  16
  -4  -2  -9   15.79    8.98   1
  -4   2  -9   15.59    5.35   2
   4   2   9   13.33    7.22   1
  -4   2  -9   10.39    6.25  18
   4   2   9    6.58    2.92  15
  -4   2  -9   10.82    2.79  16
  -4  -2  -9    5.47    3.79  18
  -4   2  -9    6.82    3.78  17
  -4  -2  -9    8.47    4.08  17
   4   2   9    2.69    6.11  17
   4   2   9   10.07    2.82  11
  -4   2 -10   15.28    5.82   2
   4   2  10   12.54    7.18   1
  -4  -2 -10   10.82    9.08   1
  -4   2 -10    6.99    5.66  18
  -4  -2 -10    9.24    3.98  17
   4   2  10   11.96    3.45  15
   4   2  10    0.79    6.44  17
  -4  -2 -10   12.82    4.04  18
   4   2  10   11.21    3.18  11
   4   2  10   12.63    3.16  12
   4  -2  10   12.17    2.71  11
   4  -2  10    7.75    2.79  12
   4   2  11  351.92   25.45   8
   4   2  11  423.06   25.80  15
   4  -2  11  419.52   25.44  15
   4   2  11  374.78   25.54  14
   4  -2  11  428.36   25.38  11
   4   2  11  407.77   25.20  13
   4   2  11  398.12   25.51  12
   4  -2  11  429.37   25.57  12
   4   2  12  160.53   13.92   8
   4   2  12  205.13   14.21  14
   4   2  12  218.24   14.56  15
   4  -2  12  222.74   14.05  15
   4  -2  12  208.95   13.89  11
   4   2  12  228.71   13.67  13
   4  -2  12  223.30   14.17  12
   4   2  12  208.39   14.18  12
   4  -2  13  445.59   28.68  15
   4   2  13  452.33   29.16  15
   4  -2  13  444.17   28.63  11
   4   2  13  463.13   28.95  12
   4  -2  13  471.74   28.92  12
   4   2  14 1651.28  104.15  15
   4  -2  14 1730.18  103.79  15
   4  -2  14 1666.76  103.66  11
   4   2  14 1722.51  103.96  12
   4  -2  14 1744.30  103.97  12
  -4  -2 -15   57.84    5.96   4
   4  -2  15   38.57    5.06  15
   4  -2  15   44.66    5.93  12
   4  -2  15   38.57    5.10  11
   4   2  15   34.15    6.10  11
   4   2  15   48.68    6.09  12
  -4  -2 -16  176.29   11.52   4
   4  -2  16  146.79   11.14  15
   4   2  16  145.59   11.80  11
   4  -2  16  151.27   11.07  11
   4   2  16  155.12   11.95  12
   4  -2  16  144.48   11.69  12
   4  -2  17  360.65   23.10  15
   4  -2  17  379.21   23.69  12
   4   2  17  354.59   23.56  11
   4  -2  17  335.92   22.95  11
   4   2  17  369.36   23.64  12
   4  -2  18   87.51    7.10  15
   4  -2  18   76.08    6.84  11
   4  -2  18   92.50    8.06  12
   4   2  18   76.08    8.16  11
   4   2  18   87.67    8.26  12
   4  -2  19   56.46    5.25  15
   4  -2  19   52.22    5.11  11
   4  -2  19   61.92    6.39  12
   4   2  19   53.76    6.38  11
   4   2  19   46.46    6.53  12
  -4  -2 -20   38.93    4.47   6
   4   2  20   35.90    5.55  15
   4   2  20   41.26    5.59  12
   4   2  20   26.41    5.09  11
   4  -2  20   35.51    5.06  12
   4   2  21  379.72   24.67  15
   4  -2  21  409.74   24.54  12
   4   2  21  411.38   24.65  12
   4   2  21  358.63   24.40  11
  -4   4  21   92.82    7.22  15
  -4   4  21  107.04    6.69  12
  -4  -4  21   82.62    6.08  12
  -4   4  21   82.91    6.80  11
   4  -4 -20   98.10    8.25   6
  -4   4  20   93.80    8.21  15
  -4   4  20   85.20    8.01  11
  -4  -4  20  110.13    7.36  12
  -4   4  20  112.89    7.74  12
   4  -4 -19  516.21   32.53   6
  -4   4  19  502.32   32.56  15
  -4   4  19  480.36   32.35  11
  -4   4  19  549.68   32.21  12
  -4  -4  19  511.65   31.91  12
  -4   4  18    5.72    3.81  10
   4  -4 -18   14.54    5.24   6
  -4   4  18   13.50    5.70  15
  -4   4  18   10.14    5.03  11
  -4   4  18    5.91    2.96  13
  -4  -4  18    4.23    3.23  12
  -4   4  18    6.11    4.22  12
  -4   4  17    4.49    4.77  10
   4  -4 -17    2.85    5.42   6
  -4   4  17   -4.91    5.77  15
  -4   4  17   -2.37    4.16  12
  -4   4  17    3.23    3.33  13
  -4  -4  17    0.89    3.46  12
  -4   4  17   -2.48    5.22  11
  -4   4  16   18.35    5.44  10
   4  -4 -16   17.60    5.70   6
  -4   4  16   14.65    5.99  15
  -4  -4  16   14.98    3.82  12
  -4   4  16   16.09    5.65  11
  -4   4  16   24.48    4.08  13
  -4   4  16   16.86    4.53  12
   4  -4 -15  665.50   49.93   4
   4  -4 -15  918.60   50.43   6
  -4   4  15  836.33   50.40  15
  -4   4  15  843.03   49.86  13
  -4   4  15  822.65   50.32  11
  -4   4  15  804.51   49.99  12
  -4  -4  15  792.46   49.76  12
  -4   4  14   29.75    3.96   7
   4  -4 -14   31.68    5.23   4
  -4   4  14   24.56    5.54  14
  -4   4  14   19.36    5.47  15
  -4   4  14   29.10    4.47  12
  -4   4  14   31.97    4.45  13
  -4  -4  14   30.07    4.13  12
  -4   4  13    7.12    3.13   7
   4  -4 -13    2.07    4.25   4
  -4   4  13    7.35    4.75  15
  -4   4  13    6.14    4.81  14
  -4  -4  13    2.76    3.01  12
  -4   4  13    5.29    3.44  12
  -4   4  13    3.15    3.53  13
  -4   4  12    3.00    3.04   7
  -4  -4  12    5.85    2.85   5
   4  -4 -12   -0.32    3.95   4
  -4   4  12    0.22    4.72  14
  -4   4  12   -2.28    4.05  15
  -4   4  12    3.73    3.22  12
  -4  -4  12    2.16    2.67  12
  -4   4  12    5.89    3.27  13
  -4   4  11  622.70   37.60   7
  -4  -4  11  657.03   37.39   5
   4  -4 -11  575.19   37.73   4
  -4   4  11  577.62   37.89  15
  -4   4  11  587.26   38.42  14
  -4  -4  11  587.58   37.45  12
  -4   4  11  598.04   37.60  12
  -4   4  11  622.52   37.71  13
  -4   4  10   28.98    3.89   7
   4  -4 -10   32.96    4.39   4
  -4  -4  10   35.15    3.58   5
  -4   4  10   33.32    4.33  15
  -4   4  10   29.12    5.41  14
  -4   4  10   32.71    4.15  13
  -4  -4  10   31.28    3.46  12
  -4   4  10   32.46    4.36  11
  -4   4  10   28.62    3.59  12
  -4  -4  10   29.29    3.56  10
  -4   4   9 2652.47  167.85   7
   4  -4  -9 2654.79  167.93   4
   4  -4  -9 3081.49  170.87   2
  -4  -4   9 2913.96  167.69   5
   4  -4  -9 2969.65  170.07   3
   4   4  -9 3221.04  169.50   2
  -4   4   9 2530.13  171.04  18
   4  -4  -9 2452.40  169.06  18
  -4   4   9 2766.17  168.04  15
  -4   4   9 2585.90  168.44  14
  -4   4   9 2732.96  167.95  13
  -4   4   9 2961.12  168.10  11
  -4   4   8  139.93   10.82   7
  -4   4   8  154.09   15.13   1
   4  -4  -8  176.71   13.66   2
  -4  -4   8  163.14   10.64   5
   4  -4  -8  179.00   13.11   3
   4  -4  -8  143.14   10.98   4
   4  -4  -8  166.66   17.94   1
   4   4  -8  173.69   11.97   2
  -4   4   8  169.94   13.74  18
   4   4  -8  199.13   12.69  18
   4  -4  -8  175.12   12.21  18
  -4   4   8  157.96   11.82  14
  -4   4   8  164.90   11.03  15
   4   4  -8  164.79   12.86  16
   4  -4  -8  153.99   13.40  17
  -4   4   8  181.26   11.10  11
   4  -4  -7   22.44    5.94   2
   4   4  -7   15.83    3.65   2
   4  -4  -7   22.16    5.02   3
   4   4  -7   13.49    4.17   3
  -4   4   7   28.69    7.18   1
   4   4  -7   40.65    4.72  18
  -4   4   7   34.02    3.05  16
  -4   4   7   34.78    5.59  17
   4  -4  -7   40.14    4.73  18
   4   4  -7   27.20    5.46  16
  -4   4   7   43.85    6.09  18
   4  -4  -7   36.41    5.51  17
   4   4  -6   86.06    8.60   1
   4   4  -6   85.30    7.22   1
  -4   4   6   89.91    9.19   3
   4  -4  -6  104.86    9.34   3
   4   4  -6   99.43    8.61   3
   4   4  -6  102.24    7.78   2
   4  -4  -6  102.56    9.23   2
  -4   4   6  100.46   10.89   1
  -4  -4   6   82.62   11.30   3
  -4   4   6  116.86    9.28  18
   4  -4  -6  122.67    9.93  17
   4  -4  -6  111.45    8.51  18
  -4   4   6  118.20    7.69  16
   4   4  -6   95.24    9.72  16
  -4   4   6  106.77    9.31  17
   4   4  -6  117.17    8.39  18
   4   4  -5  304.73   20.91   3
   4  -4  -5  259.71   23.70   1
   4   4  -5  248.95   19.65   1
  -4  -4   5  269.46   22.85   3
  -4  -4   5  257.04   21.07   2
   4   4  -5  316.82   21.28   1
   4  -4  -5  304.21   20.68   2
   4   4  -5  316.99   19.94   2
   4  -4  -5  348.46   21.43   3
  -4   4   5  314.50   22.77   1
  -4   4   5  299.48   21.33   3
  -4   4   5  358.93   21.75  17
   4   4  -5  361.14   20.37  18
   4  -4  -5  351.47   20.71  18
  -4   4   5  342.50   20.46  16
   4  -4  -5  360.45   22.13  17
   4   4  -5  315.35   22.70  16
  -4   4   5  315.10   20.94  18
   4   4  -4  880.12   62.36   1
   4  -4  -4  978.75   61.54   2
   4   4  -4 1055.19   61.27   2
  -4   4   4  989.68   63.59   1
  -4  -4   4  904.50   61.95   2
   4  -4  -4  981.80   62.35   3
  -4  -4   4  875.72   63.76   3
   4   4  -4 1060.63   62.38   3
   4  -4  -4  931.41   64.39   1
   4  -4  -4 1091.77   62.04  18
   4   4  -4  908.88   63.83  16
   4   4  -4 1053.07   61.32  18
  -4   4   4 1014.47   61.90  18
  -4   4   4 1002.76   61.96  16
  -4   4   4 1084.07   62.72  17
   4   4  -3  294.67   20.12   3
   4   4  -3  286.89   19.09   2
   4   4  -3  273.74   20.84   1
   4  -4  -3  274.17   22.15   1
   4  -4  -3  309.32   20.30   3
  -4   4   3  289.99   21.23   1
   4  -4  -3  270.95   18.87   2
  -4  -4   3  277.12   19.44   2
  -4  -4   3  268.84   21.28   3
  -4   4   3  285.22   19.43  18
  -4   4   3  316.24   20.29  16
  -4   4   3  325.87   20.40  17
   4   4  -3  301.68   18.81  18
   4  -4  -3  337.50   20.13  18
   4   4  -3  316.92   18.83  17
   4   4  -3  276.16   22.24  16
   4   4  -3  325.78   18.85  18
   4  -4  -2  319.67   24.39   1
   4  -4  -2  384.28   21.45   2
   4  -4  -2  324.35   22.82   3
  -4  -4   2  326.82   21.87   2
   4   4  -2  352.59   22.98   3
   4   4  -2  318.79   23.73   1
  -4   4   2  343.88   23.52   1
   4   4  -2  308.64   22.07   2
   4   4  -2  385.08   21.95  17
  -4   4   2  402.53   23.05  17
  -4   4   2  349.64   22.05  18
   4   4  -2  350.07   21.00  18
   4  -4  -2  330.55   23.42  17
  -4   4   2  389.89   23.44  16
   4   4  -2  292.51   24.66  16
   4  -4  -2  372.71   23.33  18
   4   4  -2  309.74   21.19  18
   4   4  -1  721.77   51.00   2
   4  -4  -1  829.85   52.64   1
   4   4  -1  763.20   52.58   1
  -4   4   1  853.08   51.89   1
   4  -4  -1  816.07   51.57   3
  -4  -4   1  839.24   50.46   2
   4   4  -1  909.20   51.80   3
  -4   4   1  901.60   51.58  17
   4  -4  -1  715.02   51.99  18
  -4   4   1  885.39   50.73  18
  -4  -4   1  783.49   50.90  17
  -4   4   1  866.35   52.12  16
   4   4  -1  820.95   50.90  17
   4  -4   0   50.26    6.96   1
   4   4   0   36.36    5.85   2
  -4  -4   0   51.18    3.85   2
  -4   4   0   49.57    5.70   3
  -4  -4   0   47.14    7.71   1
   4   4   0   41.12    7.54   1
  -4   4   0   45.16    5.50   1
  -4  -4   0   39.76    6.59   3
   4   4   0   28.33    3.00  18
   4   4   0   43.71    4.86  17
  -4   4   0   44.80    4.44  18
  -4  -4   0   49.85    4.73  17
  -4   4   0   50.95    5.27  17
  -4   4  -1 2399.15  144.59   1
  -4   4  -1 2494.44  145.39   3
  -4  -4  -1 2406.51  144.34   2
   4   4   1 2263.52  146.68   1
  -4  -4  -1 2411.77  146.99   1
   4   4   1 2582.89  145.48   3
   4  -4   1 2413.14  145.30   3
   4  -4   1 2339.80  145.28   1
  -4  -4  -1 2375.30  145.90   3
  -4  -4  -1 2585.66  145.03  17
   4   4   1 2193.53  144.03  18
  -4   4  -1 2622.64  144.82  18
   4   4   1 2495.39  145.32  17
  -4   4  -1 2551.18  145.18  17
  -4  -4  -1 2146.59  144.23  18
  -4  -4  -2  278.68   19.45   3
  -4   4  -2  230.72   17.09   1
  -4   4  -2  282.00   18.52   3
   4  -4   2  284.14   18.64   3
   4  -4   2  303.31   18.02   1
   4   4   2  260.10   20.72   1
  -4  -4  -2  290.97   21.19   1
  -4  -4  -2  303.28   18.05   2
  -4   4  -2  266.50   19.28  16
  -4  -4  -2  306.89   17.40  18
  -4   4  -2  256.97   18.33  18
  -4  -4  -2  286.87   18.31  17
   4   4   2  307.88   19.14  17
   4   4   2  248.84   17.65  18
  -4   4  -2  255.46   18.26  17
   4  -4   3  355.50   25.60   3
   4   4   3  380.36   25.85   3
   4   4   3  345.32   28.07   1
  -4   4  -3  380.25   25.54   3
  -4  -4  -3  377.19   28.48   1
  -4  -4  -3  439.79   25.60   2
  -4  -4  -3  388.52   26.38   3
  -4   4  -3  360.83   25.38  17
  -4   4  -3  375.79   26.30  18
  -4  -4  -3  415.67   25.74  17
  -4  -4  -3  452.83   24.68  18
  -4   4  -3  401.62   26.52  16
   4   4   3  354.06   25.29  18
   4   4   3  398.37   26.41  17
  -4  -4  -4 1097.21   68.32   2
   4  -4   4 1137.70   68.34   3
   4   4   4 1071.39   70.54   1
  -4   4  -4 1112.73   68.00   3
  -4  -4  -4 1147.73   68.98   3
  -4   4  -4 1157.23   66.75   2
   4   4   4 1160.47   68.38   3
  -4  -4  -4 1119.43   67.20  18
   4   4   4  944.15   68.06  18
  -4   4  -4  980.13   69.08  18
  -4  -4  -4 1065.55   68.24  17
  -4   4  -4 1005.83   67.91  17
   4   4   4 1112.89   69.23  17
  -4   4  -4 1142.21   69.00  16
  -4  -4  -5 1896.69  139.25   2
  -4  -4  -5 2331.90  139.85   3
   4  -4   5 2328.76  139.26   3
  -4   4  -5 2449.10  138.87   3
  -4   4  -5 2258.51  137.97   2
   4   4   5 2479.67  139.43   3
   4   4   5 2325.61  141.85   1
  -4   4  -5 2188.42  138.93  17
  -4  -4  -5 2432.93  138.35  18
  -4   4  -5 2424.18  139.91  16
   4   4   5 2246.27  140.36  17
  -4   4  -5 2097.62  140.73  17
   4   4   5 2131.41  139.56  18
  -4  -4  -5 2205.90  139.33  17
   4   4   6    1.25    6.68   1
  -4  -4  -6    7.48    4.90   3
  -4   4  -6    7.08    3.29   3
  -4  -4  -6    9.01    8.99   1
  -4  -4  -6    1.55    6.32   2
   4  -4   6    3.25    4.01   3
  -4   4  -6    4.44    3.11   2
   4   4   6    3.10    3.74   3
   4   4   6    4.38    5.55  16
  -4   4  -6    4.84    3.21  17
  -4   4  -6    2.13    6.24  18
   4   4   6    4.79    5.32  18
  -4   4  -6    3.32    4.05  17
   4   4   6    7.27    5.39  17
   4   4   6    1.90    2.77  16
  -4   4  -6    0.98    4.03  16
  -4  -4  -6    2.85    2.70  18
   4   4   7 1970.95  108.90   3
  -4  -4  -7 1887.19  109.30   3
  -4  -4  -7 1494.23  109.34   2
   4  -4   7 1888.25  109.09   3
   4   4   7 1928.53  112.21   1
  -4  -4  -7 1924.56  113.72   1
  -4   4  -7 1880.70  107.92   2
   4   4   7 1776.38  107.40  14
  -4  -4  -7 1607.19  108.78  17
   4   4   7 1580.71  109.62  18
  -4  -4  -7 1779.95  107.83  18
  -4   4  -7 2009.11  109.19  16
   4   4   7 1630.01  107.57  16
   4   4   7 1878.70  111.18  17
   4   4   7 1578.41  108.67  16
  -4   4  -7 2095.53  111.62  18
   4   4   7 1689.36  107.10  13
   4   4   8  524.46   33.51   8
   4   4   8  523.88   32.92   7
   4   4   8  606.21   35.00   3
  -4  -4  -8  582.76   40.38   1
  -4  -4  -8  439.91   35.74   2
   4   4   8  434.60   33.04  16
   4   4   8  554.28   37.75  17
  -4   4  -8  610.56   35.11  16
  -4  -4  -8  536.04   33.97  18
   4   4   8  467.50   36.09  18
   4   4   8  547.20   33.56  14
  -4  -4  -8  549.35   35.37  17
  -4   4  -8  647.74   37.81  18
   4   4   8  450.35   33.85  16
   4   4   8  577.75   33.27  15
   4   4   8  540.14   33.16  13
   4   4   8  599.20   33.19  11
   4   4   9  262.30   18.53   8
   4   4   9  253.39   17.79   7
  -4  -4  -9  261.68   18.04   4
   4   4   9  276.57   19.62   3
  -4  -4  -9  238.62   23.12   2
  -4  -4  -9  191.81   20.91   2
  -4  -4  -9  249.96   18.85  18
   4   4   9  304.05   18.33  15
   4   4   9  285.30   18.67  14
  -4   4  -9  372.99   22.92  18
   4   4   9  285.59   18.16  13
   4   4   9  298.12   18.21  11
   4  -4   9  302.09   17.81  12
   4  -4   9  297.16   17.78  11
   4   4  10   22.95    5.04   8
   4   4  10   17.32    3.34   7
  -4  -4 -10   17.86    4.10   4
   4   4  10   21.41    4.28  15
   4   4  10   28.45    5.11  14
   4   4  10   23.37    4.05  11
   4   4  10   19.33    3.78  13
   4   4  10   22.53    3.38  12
   4  -4  10   18.78    3.11  12
   4  -4  10   21.66    3.02  11
   4   4  11 1398.34   89.37   7
  -4  -4 -11 1567.05   89.78   4
   4   4  11 1516.32   89.94  15
   4   4  11 1381.65   90.11  14
   4   4  11 1539.29   89.84  11
   4   4  11 1481.90   89.65  13
   4   4  11 1427.41   89.52  12
   4  -4  11 1488.75   89.36  11
   4  -4  11 1457.57   89.45  12
   4   4  12   -0.38    2.80   7
  -4  -4 -12   -2.33    4.16   4
   4   4  12   -3.94    4.60  15
   4   4  12    2.83    5.10  14
   4   4  12   -0.46    3.30  12
   4  -4  12    2.87    3.13  12
   4   4  12   -0.77    3.37  13
   4   4  12   -1.59    4.22  11
   4  -4  12   -1.23    2.73  11
  -4  -4 -13  215.84   14.22   4
   4   4  13  173.24   14.32  14
   4   4  13  196.48   14.33  15
   4   4  13  206.01   13.50  13
   4   4  13  189.95   13.49  12
   4  -4  13  188.18   13.09  11
   4  -4  13  203.08   13.43  12
   4   4  13  201.45   14.06  11
  -4  -4 -14   13.88    5.06   4
   4   4  14    2.02    5.55  14
   4   4  14   12.65    5.71  15
   4   4  14    9.75    4.14  12
   4  -4  14    7.16    3.10  11
   4   4  14    8.54    5.17  11
   4  -4  14   10.19    3.78  12
   4   4  14    8.70    3.68  13
  -4  -4 -15  653.10   40.94   4
   4   4  15  662.07   41.21  15
   4   4  15  623.51   41.17  14
   4   4  15  676.60   40.38  13
   4  -4  15  665.13   40.57  12
   4   4  15  699.54   41.14  11
   4  -4  15  598.05   40.09  11
   4   4  15  649.86   40.66  12
  -4  -4 -16   23.36    5.67   4
   4   4  16   24.99    6.76  15
   4   4  16   27.90    5.35  14
   4   4  16   26.25    6.23  11
   4   4  16   24.45    4.89  12
   4  -4  16   25.10    4.47  12
   4   4  16   22.55    3.83  13
  -4  -4 -17  859.57   56.62   4
   4   4  17  954.80   56.97  15
   4  -4  17  953.09   56.30  12
   4   4  17  885.78   56.34  12
  -4  -4 -18   53.59    6.56   4
   4   4  18   64.79    7.35  15
   4   4  18   53.03    5.86  12
   4  -4  18   55.92    5.53  12
  -4  -4 -19    5.40    4.99   6
   4   4  19    5.04    5.25  15
   4  -4  19    6.34    3.18  12
   4   4  19    7.62    3.56  12
  -4  -4 -20    3.10    4.23   6
   4   4  20   -3.90    4.21  15
   4   4  20    2.65    2.98  12
   4  -4  20   -0.19    2.55  12
  -4  -4 -21  560.04   33.13   6
   4   4  21  644.49   33.49  15
   4   4  21  566.76   32.94  12
   4   4  21  619.37   33.37  11
   4  -6 -20   10.09    4.66   9
   4  -6 -20   15.92    4.05   6
  -4   6  20   10.22    3.06  15
   4  -6 -19  408.88   26.32   6
  -4   6  19  409.46   25.83  15
  -4   6  18   24.47    4.44  10
   4  -6 -18   41.11    6.38   6
  -4   6  18   32.42    5.19  15
  -4   6  18   30.52    3.91  13
  -4   6  17    3.61    4.64  10
   4  -6 -17   -0.36    4.84   4
   4  -6 -17   -2.29    6.06   6
  -4   6  17    4.40    4.76  15
  -4   6  17    5.26    3.52  13
  -4   6  16   10.28    3.16   7
   4  -6 -16    4.53    5.27   4
   4  -6 -16    9.35    6.16   6
  -4   6  16    3.84    4.71  15
  -4   6  16   -0.45    4.98  14
  -4   6  16    4.85    6.30  11
  -4   6  16    2.51    4.11  13
  -4   6  15  756.22   44.73   7
   4  -6 -15  642.06   45.30   4
   4  -6 -15  767.83   45.51   6
  -4   6  15  686.30   45.09  15
  -4   6  15  663.95   45.59  14
  -4   6  15  767.83   45.02  13
  -4   6  15  748.49   45.59  11
  -4   6  14    4.10    3.84   7
   4  -6 -14    7.74    5.77   4
   4  -6 -14    2.17    5.91   6
  -4   6  14    5.00    4.68  15
  -4   6  14   10.34    6.66  14
  -4   6  14   12.34    6.17  11
  -4   6  14    3.86    4.68  13
  -4   6  13  953.91   58.24   7
   4  -6 -13  795.28   58.48   4
   4  -6 -13  962.06   58.59   6
  -4   6  13  964.03   58.44  15
  -4   6  13  933.16   59.35  14
  -4   6  13 1049.97   58.91  11
  -4   6  13  961.02   58.35  13
  -4   6  12  345.19   22.57   7
   4  -6 -12  303.04   22.97   4
   4  -6 -12  350.37   22.91   6
  -4   6  12  349.43   24.07  14
  -4   6  12  356.94   22.70  15
  -4   6  12  366.86   23.26  11
  -4   6  12  361.08   22.75  13
  -4   6  11  588.82   38.22   7
   4  -6 -11  542.18   38.54   4
   4  -6 -11  646.65   38.48   6
  -4   6  11  598.39   38.25  15
  -4   6  11  626.97   39.57  14
  -4   6  11  685.11   38.82  11
  -4   6  10   -0.65    3.92   7
   4  -6 -10    2.43    4.33   6
   4  -6 -10    0.96    4.82   4
  -4   6  10   -2.50    6.47  14
  -4   6  10    0.94    3.37  15
  -4   6  10    0.93    4.43  11
  -4  -6  10    3.48    2.86  10
  -4   6   9  896.55   57.59   7
   4  -6  -9  837.99   57.80   4
  -4   6   9  948.10   57.52  15
  -4   6   9  979.80   58.83  14
  -4   6   9 1068.57   57.99  11
  -4  -6   9  884.01   57.32  10
  -4   6   9  997.20   57.73  13
   4  -6  -8   67.91    7.31   4
  -4   6   8   97.76    7.34  11
  -4   6   8   89.21    7.05  13
  -4  -6   8   77.75    6.47  10
   4  -6  -7   38.80    4.62   6
   4  -6  -7   37.86    5.11   4
  -4  -6   7   34.89    9.13   3
  -4   6   7   36.68    4.37  13
  -4  -6   7   33.46    4.09  10
  -4   6   7   31.28    4.51  11
  -4   6   6    4.92    3.18   7
   4  -6  -6    5.67    3.76   4
   4  -6  -6    4.27    3.29   6
  -4  -6   6    7.53    7.27   3
  -4   6   6    5.27    5.04  14
   4  -6  -6   14.52    4.59  18
  -4   6   6    8.35    3.36  11
  -4   6   6    9.35    3.26  13
  -4  -6   6    5.35    2.97  10
  -4   6   5  479.87   32.38   7
   4   6  -5  592.37   34.97   3
  -4   6   5  554.99   36.61   1
   4  -6  -5  488.27   32.69   4
   4  -6  -5  553.25   32.50   6
   4  -6  -5  530.59   38.50   1
  -4  -6   5  541.18   37.95   3
  -4   6   5  561.90   34.21  16
   4  -6  -5  512.98   34.86  18
  -4   6   5  536.23   33.41  14
  -4   6   5  536.70   32.45  11
  -4  -6   5  477.84   32.36  10
  -4   6   5  538.66   32.50  13
  -4   6   4  104.39    7.93   7
   4  -6  -4  122.82   11.09   3
  -4  -6   4  118.17   13.33   3
  -4   6   4  122.07   11.79   1
   4  -6  -4  115.28    8.06   6
   4  -6  -4  126.49   13.83   1
   4   6  -4  154.45   11.03   3
  -4   6   4  114.58    9.77  16
   4  -6  -4   76.04   10.09  18
  -4   6   4  106.45    9.97  17
  -4   6   4  109.98    9.11  14
   4  -6  -4   98.27   10.83  17
   4   6  -4   99.89   11.51  16
  -4   6   4  103.45    7.79  11
  -4  -6   4  107.20    8.04  10
  -4   6   4  112.81    7.95  13
  -4   6   3  821.91   50.69   7
   4  -6  -3  954.63   53.91   3
   4   6  -3 1031.49   53.71   3
  -4   6   3  984.25   54.45   1
   4  -6  -3  848.88   50.72   6
   4  -6  -3  842.64   55.58   1
  -4  -6   3  631.24   50.91   2
  -4  -6   3  894.77   55.41   3
  -4   6   3  940.15   53.80   3
  -4   6   3  947.47   53.48  16
  -4   6   3  874.88   51.43  14
   4  -6  -3  726.36   53.59  17
  -4   6   3  771.39   51.60  18
   4   6  -3  775.23   54.85  16
   4  -6  -3  776.95   53.83  18
  -4   6   3  927.78   53.27  17
  -4   6   3  866.24   50.70  13
  -4  -6   3  813.41   50.77  10
  -4   6   3  790.46   50.54  11
  -4   6   2    1.84    2.70   7
   4  -6  -2    0.61    6.32   1
   4  -6  -2    3.60    3.71   4
   4   6  -2    5.15    4.60   3
  -4   6   2    6.80    5.62   1
  -4  -6   2    1.23    2.66   2
  -4   6   2    9.44    5.12   3
  -4  -6   2   -0.61    7.07   3
   4  -6  -2    1.74    4.94   3
  -4   6   2    5.47    4.32  16
  -4   6   2    2.40    2.70  18
  -4   6   2    1.55    3.95  14
   4   6  -2    4.20    6.29  16
  -4   6   2   -0.74    3.34  17
  -4  -6   2    1.00    3.21  10
   4   6  -1   44.88    6.63   3
  -4   6   1   35.67    6.51   3
   4  -6  -1   33.49    4.67   4
   4  -6  -1   44.32    7.92   1
  -4   6   1   50.95    6.76   1
   4   6  -1   42.07    8.13   1
  -4  -6   1   30.68    3.86   2
  -4   6   1   51.54    6.88  16
  -4   6   1   36.69    5.10  17
  -4   6   1   41.91    4.41  18
  -4  -6   1   40.60    4.62  10
   4  -6  -1   45.56    4.61  10
   4   6   0  426.56   26.45   7
  -4   6   0  451.94   29.61  16
  -4   6   0  451.78   28.21  17
   4   6   0  409.75   31.22  16
   4   6   0  460.31   28.53  17
  -4  -6   0  411.45   28.34  17
  -4   6   0  404.04   26.90  18
   4  -6   0  393.95   26.67   4
   4  -6   0  509.34   30.10   1
   4   6   0  506.55   29.32   3
   4   6   0  458.13   30.48   1
  -4  -6   0  376.84   26.41   2
   4  -6   0  470.76   29.41   3
  -4  -6   0  407.79   30.15   3
  -4   6   0  494.33   29.47   3
   4   6   1 1500.01   97.88   7
  -4  -6  -1 1532.30   98.00   2
   4   6   1 1826.06  100.76   3
  -4   6  -1 1730.25  100.51   3
   4  -6   1 1817.23  100.50   1
  -4  -6  -1 1729.67  102.83   1
  -4  -6  -1 1645.15  101.64   3
   4  -6   1 1727.27  100.77   3
   4   6   1 1690.30  102.12   1
  -4   6  -1 1498.31   98.36  18
  -4   6  -1 1810.55  101.43  16
   4   6   1 1729.40  100.39  17
   4   6   1 1633.18  102.74  16
  -4  -6  -1 1612.58  100.06  17
  -4   6  -1 1652.12   99.47  17
   4   6   2  792.20   51.20   7
   4  -6   2  921.95   54.34   3
  -4  -6  -2  846.99   56.22   1
  -4   6  -2  901.10   53.73   3
   4   6   2  879.80   55.85   1
  -4  -6  -2  874.75   55.16   3
  -4  -6  -2  863.08   51.43   2
  -4  -6  -2  823.89   51.34   4
  -4   6  -2  838.02   52.53  17
   4   6   2  787.15   51.70  14
  -4  -6  -2  852.07   53.58  17
   4   6   2  862.16   56.03  16
   4   6   2  888.37   54.00  17
   4   6   2  798.40   51.34  13
  -4  -6  -2  877.79   51.66  10
   4   6   3  103.62    7.61   7
  -4  -6  -3  106.19   13.10   1
   4  -6   3  109.82   10.45   3
   4   6   3  109.11   12.91   1
  -4  -6  -3  119.78   11.84   3
  -4   6  -3  119.07   10.09   3
   4   6   3  116.09   10.34   3
  -4  -6  -3  112.61    7.86   2
  -4  -6  -3  103.11    7.87   4
  -4  -6  -3   99.54    9.46  17
   4   6   3   94.54   10.15  17
   4   6   3   85.51    8.48  14
  -4   6  -3  103.43   10.32  16
   4   6   3   90.81   11.63  16
  -4  -6  -3  115.19    8.34  10
   4   6   3   91.63    7.75  13
   4   6   4  432.38   28.20   7
  -4  -6  -4  528.51   29.18   2
   4   6   4  490.59   31.07   3
  -4   6  -4  486.58   30.53   3
   4   6   4  462.92   33.45   1
  -4  -6  -4  439.65   28.37   4
  -4  -6  -4  435.59   34.01   1
  -4  -6  -4  496.78   32.40   3
   4  -6   4  457.69   31.20   3
  -4  -6  -4  409.16   30.36  17
   4   6   4  450.49   31.59  17
   4   6   4  396.93   31.65  16
   4   6   4  419.80   28.86  14
  -4  -6  -4  497.51   28.88  10
   4   6   4  423.94   28.40  13
   4  -6   5  639.94   40.47   8
  -4  -6  -5  714.84   41.84   2
   4  -6   5  677.30   43.88   3
  -4  -6  -5  641.53   40.73   4
   4  -6   5  623.61   40.40   4
   4   6   5  659.62   41.34  14
   4   6   5  594.85   43.95  16
   4   6   5  656.78   40.80  13
  -4  -6  -5  731.53   41.26  10
   4   6   5  666.96   40.49  11
   4  -6   6   86.70    6.82   8
   4  -6   6   96.22    6.60   4
   4  -6   6  101.94   10.54   3
   4   6   6  102.92    8.60  14
   4   6   6   69.24    7.59  16
   4   6   6   88.44    6.94  11
   4   6   6   86.48    7.40  13
   4   6   7  613.97   40.06   7
   4  -6   7  633.33   39.83   8
   4   6   7  626.57   40.95  14
   4   6   7  698.44   40.12  11
   4   6   7  652.83   40.30  13
  -4  -6  -8   39.18    5.44   4
   4   6   8   45.22    5.22   7
   4  -6   8   47.81    4.66   8
   4   6   8   42.14    5.41  13
   4   6   8   50.97    5.15  11
   4   6   9   64.39    6.45   7
   4  -6   9   64.37    5.77   8
  -4  -6  -9   62.22    6.94   4
   4   6   9   72.34    6.36  15
   4   6   9   82.16    6.82  11
   4   6  10  171.79   12.93   7
  -4  -6 -10  160.86   13.39   4
   4   6  10  196.07   13.15  15
   4   6  10  207.49   15.05  14
   4   6  10  211.45   13.54  11
   4   6  10  188.70   13.47  13
   4   6  11 2555.86  161.53   7
  -4  -6 -11 2604.18  161.80   4
   4   6  11 2489.19  162.53  14
   4   6  11 2651.68  161.67  15
   4   6  11 2933.73  161.92  11
   4   6  11 2730.22  161.73  13
   4   6  12  322.89   21.52   7
  -4  -6 -12  284.96   22.03   4
   4   6  12  346.66   21.87  15
   4   6  12  319.65   23.16  14
   4   6  12  349.14   21.91  13
   4   6  12  352.40   22.11  11
   4   6  13   91.20    7.92   7
  -4  -6 -13  101.06    9.50   4
   4   6  13   91.62   10.37  14
   4   6  13   91.37    8.65  15
   4   6  13  108.91    8.60  13
   4   6  13   98.21    9.08  11
   4   6  14  355.13   23.72   7
  -4  -6 -14  351.35   24.86   4
   4   6  14  371.05   24.43  15
   4   6  14  370.37   25.57  14
   4   6  14  393.52   24.78  11
   4   6  14  401.30   24.28  13
   4   6  15  246.96   16.97   7
  -4  -6 -15  254.54   18.51   4
   4   6  15  256.43   18.90  14
   4   6  15  271.30   18.18  15
   4   6  15  274.95   17.57  13
   4   6  15  294.52   18.56  11
  -4  -6 -16   -3.04    6.13   6
  -4  -6 -16   -1.71    5.93   4
   4   6  16   -2.69    5.51  14
   4   6  16   -1.12    4.88  15
   4   6  16    0.44    3.55  13
   4   6  16    2.13    5.77  11
  -4  -6 -17  418.43   26.95   4
  -4  -6 -17  480.90   27.05   6
   4   6  17  350.94   26.45  14
   4   6  17  415.84   26.46  15
   4   6  17  391.86   25.84  13
   4   6  17  456.97   26.80  11
  -4  -6 -18    6.46    5.22   6
  -4  -6 -18   12.57    5.08   4
   4   6  18   13.57    4.29  15
   4   6  18   12.97    2.60  13
   4   6  18    6.52    4.92  11
  -4  -6 -19    1.25    4.40   6
  -4  -6 -19   -0.98    3.76   4
   4   6  19   -2.01    3.41  15
   4   6  19   -1.81    3.88  11
   4  -8 -17    3.32    4.92   9
  -4   8  17    0.46    3.38  10
   4  -8 -17   -2.11    4.07   4
   4  -8 -17    5.21    4.93   6
  -4   8  17    0.89    3.35  14
  -4   8  17    2.27    2.92  13
  -4   8  16  424.90   25.63   7
   4  -8 -16  415.77   26.71   6
   4  -8 -16  375.57   26.39   4
  -4   8  16  391.39   26.53  14
  -4   8  16  426.51   25.97  13
  -4   8  15  145.59    9.41   7
   4  -8 -15  124.02   10.93   6
   4  -8 -15  119.29   10.60   4
  -4   8  15  106.86   10.80  14
  -4   8  15  130.07    9.88  13
  -4   8  14   39.33    5.11   7
   4  -8 -14   39.74    7.16   4
   4  -8 -14   44.17    7.44   6
  -4   8  14   34.01    7.64  14
  -4   8  14   35.77    6.81  11
  -4   8  13  356.60   23.62   7
   4  -8 -13  340.52   24.43   4
  -4   8  13  357.97   25.42  14
  -4   8  13  405.97   24.58  11
  -4   8  12  373.83   24.67   7
  -4   8  12  399.47   26.62  14
  -4   8  12  438.02   25.52  11
  -4   8  12  395.69   24.93  13
  -4   8  11   95.19    8.41   7
   4  -8 -11   78.55    9.48   4
  -4   8  11   99.72   11.53  14
  -4   8  11   84.57    8.27  13
  -4   8  11  102.53    9.47  11
   4  -8 -10   21.18    6.30   6
   4  -8 -10   20.55    6.82   4
  -4   8  10   32.48    5.46  13
  -4   8  10   19.72    6.22  11
  -4  -8  10   21.37    3.93  10
   4  -8  -9   70.33    8.99   4
   4  -8  -9   88.57    8.86   6
  -4   8   9   97.63   11.64  14
  -4   8   9  105.41    8.38  13
  -4  -8   9   83.54    7.31  10
  -4   8   9  108.83    9.10  11
  -4   8   8  377.54   25.94   7
   4  -8  -8  386.34   26.56   4
   4  -8  -8  405.59   26.13   6
  -4   8   8  448.96   28.03  14
  -4   8   8  464.51   26.38  11
  -4   8   8  412.33   25.83  13
  -4  -8   8  357.29   25.40  10
  -4   8   7    0.37    4.47   7
   4  -8  -7    2.53    5.88   4
   4  -8  -7    1.72    5.17   6
  -4   8   7   11.30    7.33  14
  -4   8   7    3.15    4.37  13
  -4  -8   7   -0.48    3.74  10
  -4   8   6  818.18   51.38   7
  -4  -8   6  887.63   51.08   8
   4  -8  -6  710.08   51.65   4
   4  -8  -6  856.48   51.58   6
  -4   8   6  920.14   52.98  14
  -4   8   6  874.79   51.39  13
  -4  -8   6  757.31   51.17  10
  -4   8   5    7.98    4.32   7
  -4   8   5   12.61    3.48   5
   4  -8  -5    7.46    4.58   6
  -4   8   5    9.48    7.34  14
  -4   8   5    7.23    3.79  13
  -4  -8   5    5.30    4.05  10
  -4   8   4   48.03    5.95   7
   4  -8  -4   58.48    6.53   6
  -4   8   4   85.65    5.76   5
   4  -8  -4   47.34    7.02   4
  -4   8   4   49.42    8.22  14
  -4  -8   4   40.70    5.78  10
  -4   8   4   46.70    5.43  13
  -4   8   3  295.06   20.32   7
   4   8  -3  323.15   20.14   7
   4  -8  -3  321.90   20.70   6
   4  -8  -3  318.03   21.04   4
  -4   8   3  311.45   21.58  14
  -4   8   3  317.59   20.21  13
  -4  -8   3  301.76   20.58  10
   4   8  -2  867.08   53.28   7
   4  -8  -2  894.69   53.67   6
  -4   8   2  831.15   53.35   7
   4  -8  -2  877.88   53.89   4
  -4   8   2  840.64   54.22  14
  -4  -8   2  831.74   53.60  10
  -4   8   2  901.64   53.20  13
  -4   8   1   46.52    5.28   7
   4   8  -1   42.81    5.19   7
   4  -8  -1   50.31    5.73   6
   4  -8  -1   47.00    6.48   4
  -4  -8   1   51.53    5.46   4
  -4   8   1   43.75    6.37  14
  -4  -8   1   38.76    6.05  10
  -4   8   0  462.88   29.65   7
   4   8   0  502.38   29.95   7
  -4  -8   0  500.25   30.10   4
   4  -8   0  496.62   30.25   4
   4   8   0  450.47   30.21  14
  -4   8   0  416.84   30.10  14
   4   8   0  469.04   29.72  13
  -4  -8   0  477.14   30.30  10
   4   8   1  699.30   42.69   7
  -4   8  -1  670.36   42.27   7
  -4  -8  -1  745.06   43.01   4
   4  -8   1  714.22   42.82   4
  -4   8  -1  571.11   42.55  14
   4   8   1  730.73   43.32  14
   4   8   1  725.50   42.66  13
   4  -8   1  664.42   42.55  10
   4   8   2  551.46   33.60   7
  -4  -8  -2  572.17   33.98   4
   4  -8   2  551.22   33.67   4
   4   8   2  525.45   34.33  14
   4   8   2  537.58   33.55  13
   4  -8   2  475.89   33.27  10
   4   8   3   35.34    5.31   7
   4  -8   3   37.87    4.96   4
  -4  -8  -3   39.66    4.60   6
  -4  -8  -3   38.72    6.11   4
   4   8   3   37.00    6.96  14
  -4  -8  -3   49.62    6.75  10
   4   8   3   37.10    5.18  13
   4  -8   3   36.08    4.57  10
   4  -8   4 1518.02   92.83   8
   4   8   4 1528.04   93.02   7
  -4  -8  -4 1690.22   92.86   6
  -4  -8  -4 1603.41   93.35   4
   4  -8   4 1540.64   92.78   4
   4   8   4 1470.60   93.92  14
   4  -8   4 1342.28   92.52  10
   4   8   4 1540.42   93.07  13
   4   8   5   87.15    8.19   7
   4  -8   5   97.54    7.91   8
   4  -8   5   95.50    7.31   4
  -4  -8  -5  105.04    7.83   6
  -4  -8  -5  116.73    9.32   4
   4   8   5   99.57   10.33  14
   4   8   5   96.16    8.25  13
   4  -8   5   77.72    7.10  10
   4   8   6   85.62    8.22   7
   4  -8   6   97.49    7.85   8
  -4  -8  -6   85.49    8.97   4
  -4  -8  -6   97.87    7.80   6
   4   8   6   85.89   10.31  14
   4   8   6   94.16    8.50  13
   4   8   6   90.63    7.57  11
   4  -8   7  299.12   19.74   8
  -4  -8  -7  319.73   19.95   6
  -4  -8  -7  285.24   20.69   4
   4   8   7  275.89   21.71  14
   4   8   7  300.71   20.34  13
   4   8   7  310.00   19.87  11
   4  -8   8  823.26   53.06   8
  -4  -8  -8  900.13   53.42   6
   4   8   8  811.30   54.91  14
   4   8   8  859.32   53.67  13
   4   8   8  900.57   53.48  11
   4   8   9    9.22    5.33   7
   4  -8   9    4.23    3.76   8
  -4  -8  -9    9.90    4.95   6
   4   8   9    9.73    9.23  14
   4   8   9   14.77    5.00  11
   4   8   9    9.65    5.54  13
   4   8  10  140.66   11.64   7
  -4  -8 -10  173.11   11.79   6
  -4  -8 -10  140.03   12.54   4
   4   8  10  137.21   14.38  14
   4   8  10  149.23   12.01  13
   4   8  10  161.21   11.79  11
  -4  -8 -11 1157.21   76.38   4
  -4  -8 -11 1294.70   76.01   6
   4   8  11 1215.29   75.96   7
   4   8  11 1261.88   76.10  11
   4   8  12  159.69   12.19   7
  -4  -8 -12  138.95   13.55   4
  -4  -8 -12  166.36   12.60   6
   4   8  12  181.30   15.43  14
   4   8  12  189.69   12.81  11
   4   8  13  180.25   12.36   7
  -4  -8 -13  163.90   13.87   4
  -4  -8 -13  185.28   13.11   6
   4   8  13  162.96   14.87  14
   4   8  13  174.51   12.94  11
   4   8  13  159.46   12.80  13
   4   8  14  338.08   22.09   7
  -4  -8 -14  317.56   23.25   4
   4   8  14  346.96   23.98  14
   4   8  14  371.52   22.79  11
   4   8  14  348.55   22.46  13
   4   8  15  148.86   10.59   7
  -4  -8 -15  142.61   12.22   4
   4   8  15  172.99   13.02  14
   4   8  15  161.36   11.75  11
   4   8  15  169.05   11.29  13
  -4  -8 -16   23.89    5.98   4
   4   8  16   15.07    5.63  14
   4   8  16   25.00    4.87  11
   4   8  16   24.53    4.01  13
  -4  -8 -17   20.89    4.86   6
  -4  -8 -17   19.54    4.78   4
   4   8  17   21.40    4.16  14
   4   8  17   19.50    4.00  11
   4   8  17   17.62    3.00  13
  -4  10  14  211.39   12.28   7
   4 -10 -14  184.84   13.03   6
   4 -10 -14  153.96   12.22   9
   4 -10 -14  187.18   12.90   4
  -4  10  14  172.71   13.41  14
  -4  10  14  197.46   12.41  13
  -4  10  13   -2.33    3.36   7
   4 -10 -13   -0.12    3.73   9
   4 -10 -13    4.65    4.95   6
   4 -10 -13   -4.46    5.13   4
  -4  10  13   -4.58    6.38  14
  -4  10  13    2.44    3.73  13
   4 -10 -12  288.89   19.32   4
   4 -10 -12  274.71   19.18   6
   4 -10 -12  259.81   18.42   9
  -4  10  12  292.71   18.60   7
  -4  10  12  305.60   18.64  13
   4 -10 -11   16.69    4.42   9
   4 -10 -11   16.69    5.93   6
   4 -10 -11    7.90    6.19   4
  -4  10  11   26.75    8.40  14
  -4  10  11   17.96    4.53  13
  -4  10  10  321.12   20.63   7
   4 -10 -10  299.93   20.25   9
   4 -10 -10  291.90   20.92   6
   4 -10 -10  301.62   21.39   4
  -4  10  10  348.39   22.99  14
  -4  10  10  326.66   20.51  13
   4 -10  -9    3.62    3.95   9
  -4  10   9    6.17    5.24   7
   4 -10  -9    1.59    6.96   4
   4 -10  -9    3.56    5.74   6
  -4  10   9    8.37    9.80  14
  -4  10   9    6.37    4.54  13
  -4  10   8  262.67   16.37   7
   4 -10  -8  251.45   16.74   6
  -4  10   8  271.53   19.13  14
  -4  10   8  241.73   15.92  13
  -4 -10   8  193.27   15.24  10
  -4  10   7   10.00    5.48   7
   4 -10  -7    8.18    5.84   6
  -4  10   7   18.22    9.16  14
  -4  10   7   10.38    4.47  13
  -4 -10   7   13.02    4.29  10
   4 -10  -6  957.25   60.30   6
  -4  10   6  949.27   60.08   7
  -4 -10   6 1020.44   59.61   8
  -4  10   6 1082.27   61.72  14
  -4 -10   6  846.31   59.63  10
  -4  10   6 1028.26   59.81  13
  -4  10   5   19.23    5.62   7
  -4 -10   5   27.01    4.71   8
  -4  10   5    4.56    3.81   5
   4 -10  -5   14.26    7.32   4
   4 -10  -5   18.57    5.94   6
  -4  10   5   29.28    8.65  14
  -4  10   5   30.89    4.51  13
  -4 -10   5   20.15    5.05  10
  -4 -10   4   38.11    5.67   8
  -4  10   4   38.25    6.08   7
   4 -10  -4   40.78    7.35   4
   4 -10  -4   40.71    6.23   6
  -4  10   4   41.33    5.01   5
  -4  10   4   36.39    8.61  14
  -4 -10   4   30.66    5.80  10
  -4  10   4   38.89    4.73  13
  -4  10   3   51.27    6.22   7
  -4  10   3   69.63    6.04   5
   4 -10  -3   41.63    7.63   4
   4 -10  -3   48.05    6.59   6
  -4  10   3   54.49    8.45  14
  -4 -10   3   43.29    6.55  10
  -4  10   3   48.22    5.09  13
   4  10  -2  595.14   38.94   7
  -4  10   2  587.41   39.12   7
   4 -10  -2  651.55   39.86   4
  -4  10   2  578.40   40.04  14
  -4 -10   2  555.39   39.38  10
   4  10  -1    1.06    4.12   7
  -4  10   1    0.50    3.92   7
   4 -10  -1    2.84    5.73   4
  -4 -10   1    2.21    4.01   4
  -4  10   1    7.40    5.66  14
  -4 -10   1    1.07    5.43  10
  -4  10   0  260.49   17.60   7
   4  10   0  271.62   18.05   7
   4 -10   0  294.34   18.49   4
  -4 -10   0  292.99   18.18   4
  -4  10   0  224.24   18.18  14
  -4 -10   0  257.08   18.63  10
   4  10   1    7.55    4.94   7
   4 -10   1    5.43    5.02   4
  -4 -10  -1    0.42    5.12   4
   4  10   1    6.88    5.83  14
   4  10   1   -2.06    3.76  13
   4  10   2  216.34   15.25   7
   4 -10   2  218.61   15.42   8
   4 -10   2  215.97   14.98   4
  -4 -10  -2  231.31   15.65   4
   4  10   2  194.85   15.97  14
   4  10   2  207.35   14.69  13
   4 -10   3   18.10    5.84   8
   4  10   3   11.81    5.41   7
  -4 -10  -3   11.24    5.99   4
   4 -10   3   11.66    4.24   4
   4  10   3   19.48    7.27  14
   4  10   3   16.94    4.54  13
   4  10   4  833.75   54.16   7
   4 -10   4  875.56   54.02   8
  -4 -10  -4  878.21   54.55   4
   4 -10   4  865.26   53.57   4
   4  10   4  912.44   55.39  14
   4  10   4  876.51   53.98  13
   4  10   5   -2.89    5.51   7
   4 -10   5    0.17    4.76   8
  -4 -10  -5   -0.24    6.40   4
   4  10   5   -7.02    8.45  14
   4  10   5    0.19    4.63  13
   4 -10   6   15.00    4.73   8
   4  10   6    8.40    6.02   7
  -4 -10  -6    3.13    6.48   4
  -4 -10  -6    6.04    4.43   6
   4  10   6    6.48    8.78  14
   4  10   6    7.87    4.98  13
   4 -10   7  206.47   13.95   8
   4  10   7  187.98   14.77   7
  -4 -10  -7  192.40   14.09   6
  -4 -10  -7  220.38   15.53   4
   4  10   7  218.17   17.05  14
   4  10   7  198.35   14.37  13
   4 -10   8 1347.67   84.45   8
   4  10   8 1417.64   85.12   7
  -4 -10  -8 1326.29   85.39   4
  -4 -10  -8 1341.37   84.77   6
   4  10   8 1516.28   86.61  14
   4  10   8 1447.62   85.05  13
   4 -10   9   10.76    3.36   8
  -4 -10  -9    2.24    4.72   6
  -4 -10  -9    0.45    6.79   4
   4  10   9    3.89    8.72  14
   4  10   9    5.01    4.99  13
   4  10  10  141.96   13.51  14
   4  10  10  130.38   10.44  13
   4  10  11   10.40    4.53   7
  -4 -10 -11    2.52    4.60   6
   4  10  11   11.30    8.19  14
   4  10  11    6.48    4.58  13
   4  10  12   24.72    4.44   7
  -4 -10 -12   25.06    3.80   9
  -4 -10 -12   19.84    4.73   6
  -4 -10 -12   17.61    6.12   4
   4  10  12   13.15    7.18  14
   4  10  12   28.16    4.74  13
  -4 -10 -13    1.86    4.12   6
  -4 -10 -13    1.30    5.19   4
   4  10  13   -2.24    3.28   7
  -4 -10 -13    1.88    2.77   9
   4  10  13   -3.13    3.66  13
   4  10  14  487.32   29.64   7
  -4 -10 -14  448.40   30.03   6
  -4 -10 -14  502.11   30.41   4
   4  10  14  493.93   30.78  14
  -4  12   9  288.39   16.63   7
   4 -12  -9  224.73   16.41   8
  -4  12   9  274.93   17.70  14
  -4  12   9  260.79   16.31  13
  -4  12   8   13.04    3.54   7
   4 -12  -8    9.74    3.62   8
   4 -12  -8   17.52    4.41   4
  -4  12   8    5.85    5.72  14
  -4  12   8   15.88    2.81  13
   4 -12  -7   22.86    4.58   8
  -4  12   7   30.54    4.26   7
   4 -12  -7   35.70    5.08   4
  -4  12   7   39.88    6.79  14
  -4  12   7   31.31    3.48  13
  -4  12   6  424.28   26.15   7
   4 -12  -6  379.23   26.13   8
  -4  12   6  433.40   27.25  14
   4 -12  -6  433.15   26.47   4
   4 -12  -5   90.90    7.88   8
  -4  12   5   80.59    7.26   7
  -4  12   5   97.78    8.93  14
   4 -12  -5   95.57    7.84   4
  -4 -12   4   82.95    7.04   8
  -4  12   4   94.17    7.40   7
   4 -12  -4   93.47    8.17   8
  -4  12   4   94.01    8.87  14
   4 -12  -4   98.95    7.99   4
   4 -12  -3   81.23    7.63   8
  -4  12   3   75.62    6.58   7
  -4 -12   3   79.37    6.81   8
  -4  12   3   84.40    7.92  14
   4 -12  -3   72.31    7.13   4
  -4 -12   2  351.34   20.51   8
  -4  12   2  325.36   20.10   7
  -4  12   2  270.31   19.76   5
   4 -12  -2  345.17   20.51   4
  -4 -12   1  113.73    9.03   8
  -4  12   1  109.72    8.05   7
   4  12  -1  129.12    8.09   5
   4 -12  -1  108.28    8.57   4
  -4  12   1   97.15    8.18   5
   4 -12   0   59.75    7.02   8
  -4 -12   0   61.66    6.71   8
   4  12   0   60.05    5.79   7
  -4  12   0   68.45    6.02   5
   4 -12   0   63.15    5.86   4
   4  12   0   69.29    5.29   5
   4  12   1  512.78   33.84   7
   4 -12   1  573.67   34.25   8
  -4  12  -1  601.91   33.84   5
   4 -12   1  505.73   33.54   4
   4  12   2   76.26    7.31   7
   4 -12   2   93.03    7.90   8
  -4 -12  -2   70.92    6.68   4
   4 -12   3    0.96    4.42   8
   4  12   3    1.29    4.08   7
  -4 -12  -3    5.10    3.51   4
   4  12   4  474.09   30.61   7
   4 -12   4  487.98   30.52   8
  -4 -12  -4  404.18   30.30   4
   4  12   4  427.63   30.98  14
   4 -12   5  111.37    8.73   8
   4  12   5  108.37    9.13   7
  -4 -12  -5   99.83    8.93   4
   4  12   5  106.36   10.10  14
   4  12   5  116.41    8.43  13
   4 -12   6   33.65    3.94   8
   4  12   6   26.87    4.76   7
  -4 -12  -6   26.28    4.59   4
   4  12   6   21.84    6.19  14
   4  12   6   33.41    3.79  13
   4  12   7   89.36    7.15   7
  -4 -12  -7   79.33    6.99   4
   4  12   7   90.37    8.64  14
   4  12   7   89.02    6.60  13
   4  12   8  451.31   28.74   7
  -4 -12  -8  388.14   28.64   4
   4  12   8  443.02   29.50  14
   4  12   8  420.19   28.46  13
   4  12   9   32.52    4.06   7
  -4 -12  -9   26.77    4.22   4
   4  12   9   25.51    5.69  14
   4  12   9   24.63    3.54  13
  -5   1  22   62.90    5.37  15
  -5  -1  22   57.57    5.33  12
  -5   1  22   64.82    5.47  12
  -5  -1  21  588.58   37.33  15
  -5   1  21  616.07   37.71  15
  -5  -1  21  585.55   37.59  12
  -5   1  21  642.07   37.77  12
  -5  -1  20   54.00    5.26  15
  -5   1  20   50.06    5.88  15
  -5   1  20   44.82    4.78  11
  -5   1  20   61.56    6.44  12
  -5  -1  20   38.11    6.04  12
  -5  -1  19   56.54    5.81  15
  -5   1  19   40.72    6.63  15
  -5   1  19   53.26    5.33  11
  -5  -1  19   52.15    6.55  12
  -5   1  19   64.43    6.95  12
  -5  -1  18  325.77   19.54  15
  -5   1  18  294.53   19.91  15
  -5   1  18  268.51   19.09  11
  -5   1  18  329.48   19.99  12
  -5  -1  18  263.23   19.63  12
  -5  -1  17  799.24   45.93  15
  -5   1  17  793.82   46.24  15
  -5  -1  17  669.70   45.20  11
  -5   1  17  721.12   45.66  10
  -5   1  17  733.16   45.66  11
  -5  -1  17  706.26   45.91  12
  -5   1  17  797.64   46.18  12
  -5   1  16   -5.97    4.07  10
  -5   1  16    5.41    4.96  15
  -5  -1  16    1.07    3.99  15
  -5  -1  16   -0.38    2.79  11
  -5   1  16    0.16    3.79  11
  -5  -1  16    2.25    4.41  12
  -5   1  16    1.34    4.83  12
  -5   1  15 1225.10   75.79  10
  -5   1  15 1331.16   75.94  15
  -5  -1  15 1310.48   75.73  15
  -5  -1  15 1182.63   75.69  12
  -5   1  15 1217.47   75.49  11
  -5   1  15 1248.51   75.80  12
  -5  -1  15 1173.37   75.18  11
  -5   1  14  105.61    9.02  10
  -5  -1  14  123.75    8.73  15
  -5   1  14  111.30    8.92  15
  -5  -1  14  112.47    8.50  10
  -5  -1  14  102.28    7.94  11
  -5  -1  14  111.74    8.80  12
  -5   1  14  108.85    8.78  12
  -5   1  14  113.71    8.44  11
  -5   1  13    2.55    4.06  10
  -5  -1  13    6.32    3.53  10
  -5   1  13   -1.33    4.00  15
  -5  -1  13    1.47    3.09  15
  -5  -1  13    1.99    3.61  12
  -5  -1  13    1.52    2.41  11
  -5   1  13    4.21    3.16  11
  -5   1  13    4.50    2.32  13
  -5   1  13    2.17    3.44  12
  -5   1  12   28.75    4.68  10
  -5  -1  12   34.11    4.21  10
  -5  -1  12   33.54    4.13  15
  -5   1  12   27.81    6.58  17
  -5   1  12   26.13    4.04  12
  -5   1  12   31.96    3.97  11
  -5   1  12   32.29    3.31  13
  -5  -1  12   34.07    3.44  11
  -5  -1  12   29.48    4.16  12
  -5   1  11 1221.20   70.82   1
   5  -1 -11  954.91   71.51   1
   5   1 -11 1114.48   68.93  18
  -5  -1  11 1162.81   67.14  15
   5  -1 -11 1064.06   69.22  17
  -5   1  11 1067.68   70.42  17
  -5  -1  11  870.57   69.34  17
  -5   1  11 1094.63   67.12  12
  -5   1  11 1096.62   66.96  11
  -5  -1  11 1080.54   67.09  10
  -5  -1  11 1149.59   67.17  12
  -5   1  10   50.41    7.64   1
   5  -1 -10   48.10    9.47   1
   5   1 -10   59.30    7.65   2
   5   1 -10   39.82    7.69   1
  -5   1  10   46.88    6.31  17
   5   1 -10   38.34    5.50  18
  -5   1  10   33.02    7.94  18
   5  -1 -10   32.26    5.00  18
   5  -1 -10   37.36    5.68  17
  -5  -1  10   42.01    6.24  17
  -5  -1  10   44.97    4.22  12
  -5   1  10   49.10    4.26  12
   5  -1  -9   59.12    9.80   1
   5   1  -9   57.11    5.50   3
   5   1  -9   75.86    8.11   2
   5  -1  -9   65.42    5.86   3
  -5   1   9   55.50    7.73   1
   5   1  -9   50.97    7.95   1
   5   1  -9   51.18    5.78   3
   5  -1  -9   59.92    6.63  17
   5   1  -9   58.23    4.39  16
  -5   1   9   59.15    8.26  18
   5  -1  -9   59.03    6.01  18
   5   1  -9   57.69    6.25  18
  -5   1   9   62.77    6.83  17
   5   1  -9   72.16    5.69  17
   5   1  -9   54.95    4.44  16
  -5  -1   9   65.80    8.91  18
  -5  -1   9   66.84    7.40  17
  -5   1   8  392.60   26.60   1
   5  -1  -8  362.10   24.84   3
   5   1  -8  430.26   26.47   2
   5   1  -8  367.89   26.27   1
   5  -1  -8  371.26   27.75   1
   5   1  -8  344.89   25.39   3
  -5   1   8  383.25   26.64  18
  -5   1   8  408.29   25.90  17
  -5  -1   8  370.18   25.59  17
   5   1  -8  384.77   25.24  18
   5  -1  -8  393.25   25.10  18
   5   1  -8  379.92   24.19  16
   5  -1  -8  400.71   25.55  17
  -5  -1   8  354.44   26.91  18
   5   1  -8  443.25   24.82  17
   5   1  -7  593.60   38.63   1
   5  -1  -7  621.71   40.12   1
   5  -1  -7  569.11   37.54   3
  -5   1   7  609.61   38.96   1
   5   1  -7  634.28   38.67   2
   5   1  -7  558.24   38.53   3
  -5   1   7  602.18   38.82  18
  -5  -1   7  597.65   37.85  17
   5  -1  -7  571.10   37.55  18
   5  -1  -7  641.92   38.12  17
  -5  -1   7  581.17   39.14  18
   5   1  -7  640.60   37.27  17
   5   1  -7  569.58   37.24  16
  -5   1   7  635.18   38.11  17
   5   1  -7  600.08   37.75  18
   5  -1  -6  324.74   23.67   1
   5   1  -6  323.04   22.41   1
   5  -1  -6  331.62   21.65   3
   5   1  -6  356.30   22.28   2
   5   1  -6  311.31   22.87   3
   5  -1  -6  337.87   22.05  17
  -5   1   6  352.09   21.82  17
   5   1  -6  363.22   21.16  17
   5   1  -6  358.70   21.67  18
  -5  -1   6  321.71   22.79  18
  -5  -1   6  335.17   21.47  17
  -5   1   6  339.28   22.47  18
   5   1  -6  272.37   21.48  16
   5  -1  -5 4165.82  269.95   3
   5   1  -5 4343.28  270.22   2
   5   1  -5 4261.21  270.33   1
   5  -1  -5 4445.82  271.40   1
   5   1  -5 3883.01  270.85   3
  -5  -1   5 4588.48  269.52  17
   5   1  -5 4572.39  269.84  18
  -5  -1   5 4267.72  270.37  18
  -5   1   5 4762.82  270.10  17
  -5   1   5 4525.40  270.29  18
   5   1  -5 4743.69  269.51  17
   5  -1  -5 4491.82  270.29  17
  -5   1   4 2161.15  149.97   2
   5  -1  -4 2593.79  150.58   1
   5   1  -4 2487.57  149.50   2
   5   1  -4 2457.44  149.72   1
   5  -1  -4 2319.05  149.43   3
   5   1  -4 2299.35  150.42   3
  -5  -1   4 2466.21  149.59  18
   5  -1  -4 2459.00  148.80  16
   5  -1  -4 2477.75  149.69  17
  -5   1   4 2482.28  149.52  18
  -5  -1   4 2647.25  148.82  17
   5   1  -4 2375.99  148.87  17
   5   1  -4 2574.87  149.21  18
  -5   1   3 1056.11   69.53   2
  -5  -1   3 1013.31   69.23   2
   5  -1  -3  984.96   69.11   3
   5  -1  -3 1007.31   69.79   1
   5   1  -3 1000.23   70.16   3
   5   1  -3 1121.99   69.09   2
  -5   1   3 1089.24   69.03  18
   5  -1  -3 1157.51   69.52  17
   5  -1  -3 1175.55   68.75  16
   5   1  -3 1166.81   68.80  18
  -5  -1   3 1246.08   68.47  17
  -5  -1   3 1119.24   69.11  18
   5  -1  -2  262.35   16.79   1
  -5   1   2  269.92   16.29   2
  -5  -1   2  254.45   16.07   2
   5   1  -2  228.75   17.47   3
   5  -1  -2  262.11   16.28   3
  -5  -1   2  231.55   15.80  18
  -5   1   2  261.15   16.05  18
  -5   1   2  266.76   15.86  16
   5  -1  -2  251.22   15.94  16
   5  -1  -2  214.40   16.67  17
  -5   1   2  233.48   16.42  17
   5   1  -2  262.65   15.60  18
  -5   1   1 7816.31  482.61   2
  -5  -1   1 7606.04  482.71   2
  -5  -1   1 7284.90  483.73   3
   5  -1  -1 7177.63  482.87   3
  -5   1   1 8914.90  482.84  18
  -5  -1   1 8259.83  482.39  18
   5  -1  -1 7967.67  482.81  16
  -5   1   1 7595.98  483.17  17
   5   1  -1 8325.23  482.47  18
  -5  -1   0  105.35   10.00   3
  -5   1   0  126.41    8.41   2
   5  -1   0  117.50    8.82   3
  -5  -1   0  151.20    8.91   2
  -5   1   0  134.61    9.60  18
   5   1   0  134.19   10.50  17
   5  -1   0  155.99    9.19  16
  -5  -1   0  136.50    8.74  18
  -5  -1  -1 3604.96  230.82   2
  -5  -1  -1 3648.83  231.13   3
  -5   1  -1 4152.89  230.46   2
  -5  -1  -1 3525.70  231.46   1
   5   1   1 3579.59  230.65  16
  -5   1  -1 3826.86  231.33  18
   5  -1   1 4226.58  230.76  16
   5   1   1 3626.50  231.31  17
  -5  -1  -2 1936.87  117.01   3
  -5  -1  -2 1911.18  116.98   2
   5  -1   2 2037.22  116.22   3
  -5  -1  -2 2028.26  117.69   1
   5   1   2 1677.42  116.42   3
  -5   1  -2 1771.44  116.59   2
   5   1   2 1809.46  117.46  17
  -5   1  -2 2367.43  116.71  16
   5  -1   2 2073.56  116.75  16
  -5  -1  -2 1662.09  116.67  18
   5  -1   3  417.80   24.29   3
  -5  -1  -3  375.37   26.34   1
  -5  -1  -3  300.48   25.57   2
   5   1   3  374.58   24.57   3
  -5  -1  -3  384.67   25.19   3
   5   1   3  352.59   26.47  17
  -5   1  -3  432.34   27.89  17
  -5  -1  -3  330.24   25.25  18
  -5   1  -3  457.91   25.08  16
   5   1   3  468.24   25.07  16
  -5   1  -4   38.06    5.13   1
   5   1   4   42.57    3.46   3
  -5  -1  -4   38.19    4.50   3
   5  -1   4   31.88    2.74   3
   5  -1   4   39.89    4.99   1
  -5  -1  -4   52.73    7.81   1
   5   1   4   50.36    7.73  17
   5   1   4   60.91    4.68  16
   5  -1   4   48.53    5.66  16
  -5   1  -4   53.58    9.15  17
  -5   1  -4   49.08    4.76  16
   5   1   5 2516.47  148.63   3
  -5  -1  -5 2349.53  150.94   1
  -5  -1  -5 2267.26  149.03   3
  -5   1  -5 2347.56  149.59   1
   5  -1   5 2420.09  149.33   1
   5   1   5 2302.88  150.66   1
   5   1   5 2682.87  149.00  16
   5  -1   5 2514.52  149.67  16
  -5   1  -5 2731.14  151.07  17
  -5   1  -5 2786.92  149.25  16
  -5  -1  -6    5.05    3.47   3
   5  -1   6    3.89    3.91   1
  -5   1  -6    3.26    4.92   1
   5   1   6    6.52    2.04   3
  -5  -1  -6    1.28    6.94   1
   5   1   6   -2.98    6.25   1
  -5   1  -6   15.95    5.72  17
   5   1   6   10.65    2.69  16
  -5  -1  -6   18.04    4.53  17
  -5   1  -6   14.85    2.95  16
   5  -1   6    6.70    4.54  16
  -5  -1  -7   80.05   10.94   1
  -5  -1  -7   75.71    6.29   3
  -5   1  -7   95.74    8.72   1
   5  -1   7   95.72    7.69   1
   5   1   7  102.86   10.21   1
   5   1   7   75.69    6.30  16
   5   1   7   84.41   10.49  17
  -5   1  -7   90.25    9.88  18
  -5  -1  -7   61.56    8.02  18
   5  -1   7   91.87    8.50  16
  -5   1  -7   86.10    8.64  17
  -5  -1  -7   86.14    8.05  17
  -5   1  -7   85.46    6.71  16
  -5  -1  -8  869.42   56.93   1
   5  -1   8  924.85   54.32   1
   5   1   8  915.90   56.25   1
  -5   1  -8  871.50   55.10   1
  -5   1  -8  814.42   56.35   2
   5  -1   8  819.34   54.72  16
  -5   1  -8  978.65   56.64  18
  -5  -1  -8  862.32   55.08  18
  -5  -1  -8  984.55   55.19  17
   5   1   8  764.97   56.77  17
  -5   1  -8  997.24   55.40  17
  -5   1  -8  940.03   53.72  16
   5   1   8  741.95   53.18  16
  -5   1  -9 1469.49   92.79   2
  -5   1  -9 1549.36   91.30   1
   5  -1   9 1643.78   90.36   1
  -5  -1  -9 1564.90   93.51   1
   5   1   9 1697.29   92.61   1
   5  -1   9 1313.27   90.53  16
  -5  -1  -9 1774.49   91.44  17
   5   1   9 1154.49   88.84  16
  -5   1  -9 1813.73   93.07  18
  -5   1  -9 1793.73   91.43  17
  -5   1  -9 1433.85   89.39  16
  -5  -1  -9 1597.44   91.30  18
   5   1   9 1259.22   93.02  17
   5   1  10  227.51   14.41   9
   5  -1  10  265.86   16.45   1
  -5   1 -10  223.28   19.66   2
  -5  -1 -10  224.62   19.77   1
  -5  -1 -10  252.39   20.91   2
   5   1  10  254.44   18.72   1
  -5  -1 -10  228.83   17.08  18
  -5   1 -10  246.38   16.90  17
   5  -1  10  207.03   14.67  15
  -5   1 -10  251.34   18.45  18
  -5  -1 -10  232.69   16.87  17
   5   1  10  151.09   18.56  17
   5  -1  10  214.80   14.65  12
   5  -1  10  220.26   14.56  11
   5   1  10  221.93   14.65  12
   5  -1  11  716.72   44.74   9
   5   1  11  843.10   49.35   1
  -5  -1 -11  741.70   47.70  17
   5  -1  11  740.03   45.24  15
   5  -1  11  769.78   45.10  11
   5   1  11  761.94   45.23  12
   5  -1  11  654.69   45.10  12
   5  -1  12   10.06    3.65  15
   5   1  12   12.12    3.76  12
   5   1  12   10.04    3.68  11
   5  -1  12    9.86    3.30  11
   5   1  13  574.92   35.53  15
   5  -1  13  584.73   35.33  15
   5   1  13  556.56   35.27  12
   5   1  13  548.56   35.17  11
   5  -1  13  543.78   35.01  11
   5  -1  14  235.69   16.16  15
   5   1  14  242.72   16.60  15
   5   1  14  225.92   16.18  11
   5  -1  14  244.30   15.98  11
   5   1  14  237.19   16.26  12
   5   1  15 1402.96   84.67  15
   5  -1  15 1402.75   84.42  15
   5   1  15 1382.76   84.50  12
   5  -1  15 1357.36   84.17  11
   5   1  15 1343.02   84.35  11
   5  -1  16   71.81    7.11  15
   5   1  16   70.75    8.25  15
   5  -1  16   70.52    6.94  11
   5   1  16   73.37    7.58  11
   5   1  16   73.51    7.90  12
   5   1  17    0.22    5.33  15
   5  -1  17    5.78    4.55  15
   5  -1  17    4.32    4.28  11
   5   1  17    4.86    5.56  12
   5   1  17    4.39    4.84  11
   5  -1  18   34.57    5.26  15
   5   1  18   29.56    6.19  15
   5  -1  18   34.10    5.01  11
   5   1  18   37.20    5.87  11
   5   1  18   34.39    6.60  12
   5  -1  19  370.59   23.64  15
   5   1  19  378.45   24.09  15
   5   1  19  389.42   23.83  11
   5   1  19  369.72   24.07  12
   5  -1  19  337.05   23.38  11
   5  -1  20   19.68    3.73  15
   5   1  20   21.42    4.87  15
   5   1  20   17.71    4.92  12
   5   1  20   24.00    4.53  11
   5  -1  20   19.41    3.69  11
   5  -1  21  311.99   19.92  15
   5   1  21  351.96   20.46  15
   5  -1  21  269.54   19.72  11
   5   1  21  338.38   20.23  11
   5   1  21  375.11   20.62  12
   5   1  22   18.08    2.95  15
   5  -1  22   24.14    3.34  12
   5   1  22   13.58    2.48  11
   5   1  22   22.28    3.46  12
  -5  -3  21  319.44   19.25  12
  -5   3  21  263.81   19.16  11
  -5   3  21  339.20   19.48  12
  -5   3  20   55.04    6.47  15
  -5  -3  20   56.94    5.49  12
  -5   3  20   51.86    5.64  11
  -5   3  20   61.16    5.80  12
   5  -3 -19   24.33    5.02   6
  -5   3  19   24.34    5.99  15
  -5   3  19   28.15    5.00  11
  -5  -3  19   32.10    4.68  12
  -5   3  19   27.17    5.26  12
   5  -3 -18  447.73   26.64   6
  -5   3  18  417.74   26.88  15
  -5  -3  18  447.19   26.35  12
  -5   3  18  460.22   26.60  12
  -5   3  18  352.38   25.98  10
  -5   3  18  368.12   26.36  11
  -5   3  17  412.29   31.45  10
   5  -3 -17  544.11   31.80   6
  -5   3  17  537.12   32.04  15
  -5   3  17  475.88   31.01  13
  -5   3  17  515.54   31.70  12
  -5   3  17  502.53   31.65  11
  -5  -3  17  524.24   31.52  12
  -5   3  16  105.61    9.56  10
   5  -3 -16  147.29    9.66   6
  -5   3  16  101.09    9.77  15
  -5   3  16  119.57    9.34  12
  -5   3  16  107.25    8.42  13
  -5  -3  16  103.44    8.81  12
  -5   3  16  105.11    9.32  11
  -5   3  15   97.12    9.32  10
  -5  -3  15  107.69    8.07  15
  -5   3  15  123.59    9.64  15
  -5   3  15  113.32    8.32  13
  -5   3  15  111.61    9.18  11
  -5   3  15  114.64    8.92  12
  -5  -3  15   99.11    8.55  12
  -5  -3  14  345.21   22.31   5
  -5  -3  14  343.98   22.54  15
  -5   3  14  367.11   23.32  15
  -5   3  14  350.86   23.06  12
  -5   3  14  382.95   22.81  13
  -5   3  14  367.19   23.23  11
  -5  -3  14  347.53   22.86  12
  -5   3  13    2.93    2.58   7
  -5  -3  13    0.97    2.60   5
  -5   3  13   -4.53    4.13  15
  -5  -3  13   -0.15    3.33  12
  -5   3  13    2.96    3.14  13
  -5   3  13    0.63    3.46  12
  -5   3  13   -0.64    3.91  11
  -5   3  12   58.52    4.98   7
   5  -3 -12   49.43    5.42   4
  -5  -3  12   54.64    4.81   5
  -5   3  12   54.09    5.94  14
  -5   3  12   62.85    5.97  15
  -5   3  12   50.61    5.73  11
  -5  -3  12   51.91    5.20  12
  -5   3  12   64.58    5.26  13
  -5  -3  12   64.48    5.25  10
  -5   3  12   57.02    5.36  12
  -5   3  11 1006.90   60.39   7
   5  -3 -11  910.30   60.47   4
  -5  -3  11 1003.24   60.24   5
  -5   3  11  988.29   60.77  15
  -5   3  11  962.48   60.98  14
  -5  -3  11  995.37   60.53  12
  -5  -3  11  987.68   60.49  10
  -5   3  11 1058.90   60.75  11
  -5   3  11 1009.96   60.49  13
  -5   3  11  969.16   60.56  12
  -5   3  10    3.47    2.55   7
  -5  -3  10    5.64    2.33   5
   5   3 -10    8.51    4.35   2
   5  -3 -10    9.36    2.89   4
   5  -3 -10    4.81    6.28   2
   5   3 -10    4.30    2.85  18
  -5   3  10    0.82    3.12  15
   5  -3 -10    4.54    3.80  17
  -5   3  10   10.14    3.95  14
  -5   3  10    7.00    4.38  17
  -5   3  10    2.66    2.64  12
  -5  -3  10    3.03    2.48  12
  -5   3  10    0.25    3.05  11
  -5   3  10    5.49    2.59  13
   5   3  -9  104.74    9.15   2
   5  -3  -9  105.66    9.13   3
  -5  -3   9   95.04    7.24   5
   5  -3  -9  110.07   14.29   1
   5  -3  -9  106.15   10.83   2
  -5   3   9  120.47   10.24  17
   5   3  -9  123.14    9.22  18
   5  -3  -9   99.66    8.69  18
   5  -3  -9  114.82   10.28  17
  -5   3   9  111.44    7.88  15
  -5   3   9  120.85   11.21  18
  -5   3   9  111.53    7.59  13
  -5   3   9  101.01    7.70  11
   5   3  -8 1391.50   81.08   2
   5  -3  -8 1355.36   81.16   3
   5   3  -8 1166.69   80.45   1
   5  -3  -8 1370.07   82.00   2
   5   3  -8 1327.79   80.63   3
   5  -3  -8 1353.21   85.21   1
  -5   3   8 1334.32   83.10   1
  -5   3   8 1332.28   81.85  17
   5  -3  -8 1278.26   81.95  17
   5  -3  -8 1234.19   80.60  18
  -5   3   8 1370.84   82.36  18
   5   3  -8 1492.74   81.10  18
   5   3  -8 1181.92   80.92  16
   5  -3  -7  340.17   22.82   2
   5  -3  -7  338.56   22.05   3
   5   3  -7  300.77   21.30   1
   5   3  -7  311.32   21.68   3
   5   3  -7  329.40   21.73   2
  -5   3   7  344.15   23.84   1
   5  -3  -7  288.67   25.34   1
   5  -3  -7  343.70   22.87  17
  -5   3   7  344.75   22.64  17
   5   3  -7  358.29   21.73  18
   5   3  -7  312.83   22.24  16
   5  -3  -7  322.11   21.58  18
  -5   3   7  341.45   22.83  18
   5  -3  -6 1002.91   68.34   1
   5  -3  -6 1076.30   65.83   2
   5  -3  -6 1016.67   65.51   3
   5   3  -6 1088.25   65.12   2
   5   3  -6  937.72   64.81   1
  -5   3   6 1057.14   67.00   1
   5   3  -6 1087.42   65.57   3
  -5  -3   6  867.35   65.92   2
   5  -3  -6 1074.96   65.14  18
   5   3  -6  897.49   66.15  16
  -5   3   6 1063.85   65.78  18
   5  -3  -6 1020.09   66.12  17
  -5   3   6 1157.58   64.20  16
   5   3  -6 1166.01   65.15  18
   5   3  -5   52.07    5.15   1
   5   3  -5   46.73    4.77   2
  -5  -3   5   56.69    6.87   2
  -5   3   5   51.35    7.64   1
   5  -3  -5   51.81    5.88   2
   5   3  -5   51.10    6.11   3
   5  -3  -5   57.58    5.85   3
  -5  -3   5   50.57    8.94   3
  -5   3   5   49.95    5.67  18
   5  -3  -5   36.21    5.98  17
  -5   3   5   52.32    4.36  16
   5   3  -5   51.56    4.90  18
   5   3  -5   47.40    7.31  16
  -5   3   5   41.43    5.72  17
   5  -3  -5   51.32    5.19  18
   5   3  -4 3963.87  233.22   1
   5   3  -4 3919.29  232.60   3
  -5  -3   4 3331.39  233.71   3
  -5   3   4 3926.69  233.49   1
   5   3  -4 3912.83  231.77   2
   5  -3  -4 3910.47  232.49   3
   5  -3  -4 3841.61  232.02   2
  -5  -3   4 3675.18  232.34   2
  -5   3   4 4089.50  232.65  17
   5   3  -4 3965.68  231.56  18
   5   3  -4 2859.98  232.99  16
   5  -3  -4 4157.03  232.15  18
  -5   3   4 3729.08  231.76  16
  -5   3   4 3910.21  232.17  18
   5   3  -3    3.44    5.68   1
  -5  -3   3  -13.99    6.35   3
   5   3  -3    1.98    3.90   3
   5  -3  -3    5.31    2.74   2
   5   3  -3   10.51    2.52   2
   5  -3  -3   10.41    6.74   1
   5  -3  -3    5.14    3.74   3
  -5  -3   3    4.61    3.34   2
  -5   3   3    6.83    5.01   1
   5  -3  -3    3.77    3.37  18
  -5   3   3    6.94    3.54  17
  -5   3   3    5.82    3.34  16
  -5   3   3    4.46    2.91  18
   5   3  -3    4.16    1.98  18
   5  -3  -2 1827.42  116.02   2
  -5  -3   2 1871.27  116.53   2
   5  -3  -2 1791.15  117.95   1
   5   3  -2 1880.77  116.46   2
   5   3  -2 1936.33  117.33   3
   5  -3  -2 1834.64  117.02   3
  -5   3   2 1981.59  117.64   1
   5   3  -2 1855.56  117.98   1
  -5   3   2 2029.25  116.62  18
   5  -3  -2 1851.83  118.10  16
   5   3  -2 2007.90  116.45  17
  -5   3   2 2019.79  117.12  16
  -5   3   2 2061.14  117.28  17
   5  -3  -2 2079.97  117.19  18
   5  -3  -1   46.06    6.33   1
   5   3  -1   38.51    5.12   2
   5  -3  -1   47.66    5.22   3
  -5   3   1   41.58    5.41   1
   5   3  -1   50.11    8.04   1
  -5  -3   1   53.47    7.20   3
  -5  -3   1   41.06    4.29   2
  -5  -3   1   50.62    4.13  17
  -5   3   1   44.37    5.47  17
   5  -3  -1   44.22    6.71  18
  -5   3   1   52.56    4.65  18
   5  -3  -1   42.24    8.26  16
   5   3  -1   37.95    5.16  17
  -5   3   1   48.64    5.55  16
  -5   3   0   23.63    3.94   1
   5   3   0   10.74    6.60   1
   5   3   0   15.72    5.00   2
  -5  -3   0   25.40    3.34   2
  -5  -3   0   20.98    5.04   3
  -5   3   0   21.97    4.15   3
  -5  -3   0   18.50    7.03   1
   5  -3   0   24.94    4.99   1
   5  -3   0   17.27    7.06  16
   5   3   0   11.81    4.00  17
  -5   3   0   19.22    4.44  17
  -5  -3   0   12.72    3.20  17
  -5   3   0   22.41    4.25  18
   5   3   1  621.37   46.11   2
  -5   3  -1  712.05   45.15   1
  -5   3  -1  747.96   45.85   3
   5  -3   1  763.65   45.73   3
  -5  -3  -1  679.85   46.44   3
  -5  -3  -1  797.21   45.49   2
   5  -3   1  742.03   45.66   1
   5   3   1  690.32   47.33   1
  -5   3  -1  745.15   46.15  17
  -5   3  -1  749.33   45.98  18
   5   3   1  752.72   45.99  17
   5  -3   1  733.02   47.38  16
  -5  -3  -1  778.78   45.55  17
  -5  -3  -2 2217.41  143.21   3
  -5  -3  -2 2672.65  142.88   2
   5  -3   2 2529.77  142.71   3
  -5   3  -2 2320.31  141.57   2
   5  -3   2 2444.34  142.04   1
  -5   3  -2 2179.06  141.57   2
   5   3   2 2225.70  144.43   1
  -5   3  -2 2513.53  142.82   3
   5   3   2 2476.27  143.38  17
  -5  -3  -2 2454.39  142.71  17
  -5   3  -2 2395.65  143.54  18
   5   3   2 1969.43  142.23  18
  -5   3  -2 2263.21  143.11  17
   5  -3   2 2326.99  144.38  16
  -5  -3  -2 2702.62  141.86  18
  -5  -3  -3 1766.87  109.83   2
   5   3   3 1922.76  109.74   3
   5  -3   3 1937.62  109.43   3
  -5   3  -3 1833.86  108.87   2
  -5   3  -3 1963.99  109.51   3
  -5   3  -3 1616.22  108.88   2
  -5  -3  -3 1871.67  110.21   3
  -5  -3  -3 1652.92  111.49   1
  -5   3  -3 1732.97  110.79  18
  -5  -3  -3 1929.78  108.86  18
   5   3   3 1815.56  110.42  17
   5   3   3 1533.51  109.44  18
  -5  -3  -3 1727.14  109.55  17
  -5  -3  -4   66.15    7.77   2
  -5  -3  -4   72.90    7.10   3
   5   3   4   70.70    6.29   3
  -5   3  -4   67.73    5.79   3
   5  -3   4   74.94    5.92   3
  -5   3  -4   61.03    6.00   2
  -5  -3  -4   53.30    9.96   1
   5   3   4   69.52    8.14  17
  -5  -3  -4   57.93    5.31  18
  -5   3  -4   78.66    7.02  16
   5   3   4   65.43    6.15  16
   5   3   4   49.42    7.19  18
  -5  -3  -5 1243.19   90.06   2
  -5  -3  -5 1480.02   89.90   3
  -5  -3  -5 1531.38   92.67   1
  -5   3  -5 1419.58   88.80   3
   5   3   5 1559.14   89.42   3
   5   3   5 1474.00   92.00   1
   5  -3   5 1467.71   89.14   3
  -5   3  -5 1502.85   89.45   2
   5   3   5 1544.37   89.28  16
  -5  -3  -5 1496.34   88.97  18
  -5   3  -5 1438.49   91.89  17
   5   3   5 1152.35   89.79  18
   5  -3   5 1479.74   91.55  16
  -5   3  -5 1623.70   90.10  16
   5   3   5 1458.96   90.98  17
   5   3   6 4292.22  249.46   3
  -5  -3  -6 3493.75  250.44   2
  -5   3  -6 4038.54  248.65   3
   5  -3   6 4124.14  249.25   3
   5   3   6 3412.51  251.57   1
  -5  -3  -6 4293.21  253.18   1
  -5   3  -6 4083.32  249.72   2
  -5  -3  -6 3935.98  249.79   3
   5   3   6 4235.83  251.72  17
  -5   3  -6 4178.97  252.06  18
  -5   3  -6 4688.00  250.17  16
   5   3   6 4404.19  249.21  16
   5   3   6 3289.57  250.19  18
   5  -3   6 4134.99  251.79  16
  -5  -3  -6 4398.00  249.34  18
  -5   3  -6 4657.11  252.18  17
  -5  -3  -6 4238.63  250.06  17
   5   3   7   33.81    4.99   3
  -5  -3  -7   44.20    9.86   1
  -5  -3  -7   21.40    7.77   2
  -5  -3  -7   34.98    5.59   3
  -5   3  -7   39.72    6.43   2
   5  -3   7   52.36    8.44  16
  -5  -3  -7   47.46    5.09  18
  -5  -3  -7   43.76    5.54  17
  -5   3  -7   51.70    6.97  17
   5   3   7   42.13    4.25  16
  -5   3  -7   43.29    8.07  18
  -5   3  -7   52.57    5.71  16
   5   3   7   33.93    7.54  17
   5   3   8 1623.51   92.00   1
  -5  -3  -8 1558.16   93.13   1
  -5  -3  -8 1131.44   89.42   2
  -5   3  -8 1611.66   89.13   2
  -5  -3  -8 1432.36   88.14   3
   5   3   8 1690.38   88.08   3
  -5  -3  -8 1455.33   88.01  18
  -5   3  -8 1685.00   89.53  17
   5   3   8 1139.46   86.70  16
  -5  -3  -8 1496.47   88.91  17
   5   3   8 1319.24   90.83  17
  -5   3  -8 1627.83   88.41  16
  -5   3  -8 1666.81   91.57  18
   5   3   8 1426.76   86.75  11
   5   3   9  301.55   18.79   8
  -5  -3  -9  242.81   22.19   2
   5   3   9  377.05   24.67   1
  -5  -3  -9  375.50   26.69   1
  -5   3  -9  368.76   21.49   2
   5   3   9  193.61   17.76  16
   5   3   9  331.02   18.83  14
  -5   3  -9  383.25   23.64  18
  -5  -3  -9  345.44   21.08  17
   5   3   9  339.10   18.84  15
  -5   3  -9  374.99   20.11  16
  -5  -3  -9  327.75   20.14  18
   5  -3   9  344.55   18.42  12
   5   3   9  344.32   18.61  11
   5   3   9  316.83   18.39  12
   5   3   9  320.28   18.45  13
   5   3  10    3.92    3.96   8
   5   3  10    1.28    3.58  15
   5   3  10    1.00    3.75  14
   5   3  10    3.61    2.80  13
   5  -3  10    2.21    2.66  11
   5  -3  10    0.87    2.66  12
   5   3  10    2.79    2.85  12
   5   3  10    2.85    3.20  11
   5   3  11   74.90    7.52   8
   5   3  11   89.39    7.52  15
   5   3  11   86.61    7.67  14
   5   3  11   82.67    6.90  12
   5  -3  11   90.96    6.79  11
   5   3  11   94.81    7.26  11
   5  -3  11   85.32    6.95  12
   5   3  11   92.45    6.88  13
   5   3  12  502.79   35.33   8
   5   3  12  528.87   35.56  14
   5   3  12  578.30   35.63  15
   5   3  12  563.59   35.38  11
   5  -3  12  581.89   35.04  11
   5   3  12  582.93   35.04  13
   5   3  12  558.80   35.21  12
   5  -3  12  591.60   35.27  12
   5   3  13  339.14   24.85   8
   5   3  13  356.75   25.08  14
   5   3  13  396.42   25.32  15
   5  -3  13  394.77   24.54  11
   5   3  13  389.76   24.97  11
   5   3  13  389.40   24.80  12
   5   3  13  406.11   24.48  13
   5  -3  13  402.02   24.81  12
  -5  -3 -14   20.70    5.09   4
   5   3  14    6.85    4.72  14
   5   3  14   13.61    5.59  15
   5  -3  14    9.85    3.66  11
   5   3  14   14.36    4.59  12
   5  -3  14   13.84    4.27  12
   5   3  14   15.70    5.02  11
   5   3  14   15.53    3.35  13
  -5  -3 -15  780.15   44.89   4
   5   3  15  707.32   45.16  15
   5  -3  15  756.20   44.74  12
   5  -3  15  654.69   44.24  11
   5   3  15  703.22   44.69  12
  -5  -3 -16  199.55   15.38   4
   5   3  16  230.08   16.26  15
   5  -3  16  214.27   14.77  11
   5   3  16  221.63   15.43  12
   5  -3  16  240.00   15.49  12
  -5  -3 -17   18.92    5.13   4
   5   3  17   18.12    6.48  15
   5  -3  17    5.32    3.45  11
   5   3  17   13.20    5.14  12
   5  -3  17    8.73    4.67  12
  -5  -3 -18  869.79   54.72   4
   5   3  18  963.46   55.34  15
   5   3  18  927.35   54.88  12
   5  -3  18  795.33   54.12  11
   5  -3  18  959.45   54.81  12
   5   3  19   35.99    6.62  15
   5   3  19   35.22    5.98  11
   5  -3  19   23.17    4.69  12
   5   3  19   24.59    4.96  12
  -5  -3 -20   78.58    6.79   6
   5   3  20   68.47    6.99  11
   5   3  20   77.73    6.67  12
   5  -3  20   82.76    6.59  12
  -5  -3 -21   39.80    4.09   6
   5  -3  21   39.46    4.10  12
   5   3  21   44.22    4.78  11
   5   3  21   48.48    4.46  12
   5  -5 -20   54.20    5.68   6
  -5   5  20   48.39    5.40  15
  -5   5  20   47.66    5.25  11
   5  -5 -19    4.27    5.16   6
  -5   5  19    2.15    4.36  15
  -5   5  19    7.61    2.96  12
  -5   5  19    6.87    4.44  11
  -5   5  18  184.31   15.57  10
   5  -5 -18  260.24   16.66   6
  -5   5  18  240.26   16.27  15
  -5   5  18  270.74   15.59  12
  -5   5  18  231.57   15.35  13
  -5   5  18  238.87   16.25  11
  -5   5  17   85.11    8.49  10
   5  -5 -17  110.20    9.16   6
  -5   5  17   95.69    8.65  15
  -5   5  17   94.35    8.93  11
  -5   5  17   99.34    7.57  12
  -5  -5  17   88.31    6.94  12
  -5   5  17   93.50    7.60  13
  -5   5  16   16.34    3.34   7
  -5   5  16   17.34    5.55  10
   5  -5 -16   13.32    6.16   6
   5  -5 -16   15.23    5.33   4
  -5   5  16    5.79    5.22  15
  -5   5  16   13.58    4.89  14
  -5   5  16   10.07    3.86  12
  -5   5  16   14.64    4.22  13
  -5  -5  16   12.49    3.10  12
  -5   5  15   33.05    4.17   7
   5  -5 -15   29.01    6.14   6
   5  -5 -15   22.96    5.76   4
  -5   5  15   27.70    5.89  15
  -5   5  15   36.39    6.23  14
  -5  -5  15   25.48    3.61  12
  -5   5  15   27.11    4.54  12
  -5   5  15   28.13    4.90  13
  -5   5  14 1661.13   97.90   7
   5  -5 -14 1383.28   98.21   4
   5  -5 -14 1698.06   98.41   6
  -5   5  14 1595.62   98.32  15
  -5   5  14 1560.20   98.71  14
  -5   5  14 1648.82   98.08  13
  -5   5  14 1686.02   97.97  12
  -5  -5  14 1595.22   97.64  12
  -5   5  13    9.90    3.95   7
   5  -5 -13    8.81    5.13   6
   5  -5 -13   12.22    4.95   4
  -5   5  13   13.05    5.98  14
  -5   5  13    8.21    4.74  15
  -5  -5  13    7.65    2.72  12
  -5   5  13    9.94    4.21  13
  -5   5  13   11.38    3.59  12
  -5   5  12   71.29    6.75   7
   5  -5 -12   85.09    7.40   6
   5  -5 -12   62.07    7.35   4
  -5   5  12   80.71    7.28  15
  -5   5  12   79.11    8.57  14
  -5   5  12   81.35    6.52  12
  -5   5  12   85.37    7.77  11
  -5   5  12   82.44    7.08  13
  -5   5  11  195.33   13.62   7
   5  -5 -11  192.43   13.92   6
  -5  -5  11  216.14   13.43   5
   5  -5 -11  187.46   14.08   4
  -5   5  11  207.13   13.92  15
  -5   5  11  207.63   15.10  14
  -5   5  11  213.87   13.82  13
  -5   5  11  214.42   14.10  11
  -5  -5  11  184.54   13.32  10
  -5   5  10  591.28   36.86   7
   5  -5 -10  535.80   37.02   4
  -5  -5  10  639.95   36.61   5
  -5   5  10  613.88   37.88  14
  -5   5  10  591.96   36.96  15
  -5  -5  10  549.10   36.64  10
  -5   5  10  633.37   37.19  11
  -5   5   9  108.47    8.83   7
  -5  -5   9  141.44    8.72   5
   5  -5  -9  109.38    9.27   4
  -5   5   9  125.96    8.95  15
  -5   5   9  123.85   10.36  14
  -5   5   9  130.97    9.23  11
  -5  -5   9  115.71    8.74  10
  -5   5   8 1883.85  120.96   7
   5  -5  -8 2168.50  122.79   2
   5  -5  -8 1755.96  121.03   4
   5  -5  -8 2219.13  121.09   6
  -5   5   8 2022.76  120.99  15
  -5   5   8 2098.72  121.88  14
   5   5  -8 1848.49  123.50  16
  -5   5   8 2040.97  121.04  13
  -5   5   8 2117.34  121.18  11
  -5  -5   8 1900.37  120.88  10
   5   5  -7   99.01    8.39   3
  -5   5   7   80.57   10.87   1
   5  -5  -7   97.21    8.14   2
   5  -5  -7  107.81    9.42   3
   5  -5  -7   80.38    7.07   4
   5  -5  -7   82.47   13.31   1
   5  -5  -7   85.94    8.05  18
  -5   5   7   88.93    8.16  14
  -5   5   7   78.63    6.32  15
   5   5  -7   71.80    8.84  16
  -5   5   7   66.28    8.38  18
  -5   5   7   91.41    6.70  11
  -5  -5   7   82.86    6.49  10
  -5   5   7   91.73    6.68  13
   5  -5  -6    1.45    3.29   2
  -5  -5   6    5.45    2.27   5
   5  -5  -6    0.40    4.67   3
  -5   5   6    7.00    5.07   3
   5   5  -6    3.59    4.10   3
  -5   5   6    1.13    6.12   1
   5  -5  -6    3.23    8.76   1
   5  -5  -6    0.39    3.21   4
  -5  -5   6    5.62    7.38   3
  -5   5   6    0.42    2.46  16
  -5   5   6    6.57    3.97  17
   5   5  -6    7.32    5.25  16
  -5   5   6    5.04    3.98  18
   5  -5  -6    3.14    3.65  18
  -5   5   6    2.85    2.55  13
  -5   5   6    3.89    2.68  11
  -5   5   5  114.67    8.86   7
  -5  -5   5  114.20   10.69   2
  -5  -5   5  130.28    8.64   5
  -5   5   5  147.92   13.16   1
   5   5  -5  150.64    9.95   2
  -5   5   5  164.18   12.18   3
   5  -5  -5  151.07    9.61   2
   5  -5  -5  141.88    9.09   6
   5   5  -5  162.17   11.33   3
   5  -5  -5  131.86   10.51   2
   5  -5  -5  155.43   11.70   3
   5  -5  -5  115.02    9.17   4
   5  -5  -5  154.17   15.47   1
  -5  -5   5  149.84   14.30   3
   5  -5  -5  142.57   10.87  18
  -5   5   5  131.87   11.26  17
  -5   5   5  122.19    9.99  16
   5   5  -5  121.45   12.59  16
  -5   5   5  143.09   10.07  14
  -5   5   5  121.51   10.46  18
  -5   5   5  112.89    8.86  11
  -5   5   5  117.04    8.96  13
  -5   5   4 3398.01  196.43   1
   5  -5  -4 3310.24  193.22   2
   5  -5  -4 3035.80  193.75   2
   5   5  -4 3077.56  193.83   2
   5  -5  -4 3055.66  197.35   1
   5  -5  -4 3433.19  195.47   3
   5   5  -4 3527.04  195.34   3
  -5  -5   4 2915.85  194.36   2
  -5  -5   4 3114.45  197.18   3
   5   5  -4 3194.50  195.21   1
  -5   5   4 3371.87  194.75  16
   5  -5  -4 3416.30  195.32  18
   5  -5  -4 2859.19  195.79  17
  -5   5   4 3535.05  195.53  17
  -5   5   4 3021.67  194.27  18
   5   5  -4 3065.92  196.90  16
   5   5  -3  252.03   16.41   2
   5  -5  -3  258.94   14.88   2
   5  -5  -3  263.04   17.65   3
  -5   5   3  245.36   18.22   1
  -5   5   3  244.24   17.60   3
   5   5  -3  260.95   17.41   3
   5   5  -3  253.18   18.21   1
  -5  -5   3  209.58   16.06   2
  -5  -5   3  239.93   19.27   3
   5  -5  -3  242.24   19.40   1
   5  -5  -3  212.36   17.89  17
  -5   5   3  228.33   16.12  18
   5  -5  -3  217.76   17.57  18
  -5   5   3  232.81   16.87  16
   5   5  -3  205.75   19.00  16
  -5   5   3  249.23   17.28  17
   5   5  -3  204.46   15.60  17
   5   5  -2  606.51   42.32   2
  -5  -5   2  654.83   44.71   3
  -5   5   2  671.89   43.50   1
  -5   5   2  625.86   43.14   3
   5  -5  -2  634.46   44.52   1
   5  -5  -2  700.48   43.21   3
  -5  -5   2  618.35   41.75   2
   5   5  -2  771.30   43.50   3
   5   5  -2  630.91   43.91   1
  -5   5   2  748.70   43.14  17
   5  -5  -2  617.48   43.95  18
   5   5  -2  761.79   42.26  17
   5   5  -2  636.64   45.36  16
  -5   5   2  780.61   43.63  16
  -5   5   2  658.87   41.91  18
  -5  -5   1  583.53   36.41   2
   5  -5  -1  595.62   39.05   1
   5   5  -1  489.31   37.30   2
  -5   5   1  631.24   38.22   3
   5   5  -1  639.55   38.14   3
  -5   5   1  606.54   37.88   1
  -5   5   1  610.30   36.71  18
   5   5  -1  626.70   37.37  17
  -5   5   1  548.38   37.45  17
  -5  -5   1  593.11   37.22  17
   5   5  -1  467.84   39.81  16
  -5   5   1  618.86   38.32  16
   5  -5   0  540.55   35.85   3
   5   5   0  586.52   35.97   3
  -5   5   0  531.32   35.93   3
  -5  -5   0  517.08   36.92   3
   5  -5   0  565.26   36.56   1
  -5   5   0  511.47   35.10   1
   5   5   0  490.91   37.13   1
  -5  -5   0  519.78   34.27   2
  -5   5   0  586.35   34.70  18
  -5   5   0  615.94   36.72  16
  -5  -5   0  577.43   35.33  17
  -5   5   0  601.60   35.63  17
   5   5   0  558.74   35.62  17
   5   5   1    1.05    6.38   1
   5  -5   1    2.06    4.49   1
  -5  -5  -1    3.55    2.66   2
  -5   5  -1    5.05    4.53   3
   5   5   1    2.23    3.97   3
   5  -5   1    7.17    4.43   3
  -5  -5  -1    4.47    7.31   1
  -5  -5  -1    3.06    5.65   3
  -5   5  -1    3.82    2.96   1
   5   5   1    3.28    4.09  17
   5   5   1   -2.52    7.75  16
  -5  -5  -1    0.26    3.40  17
  -5   5  -1    2.58    3.23  17
  -5   5  -1   -0.18    2.87  18
   5  -5   2 1557.82   94.93   3
  -5  -5  -2 1714.34   93.70   2
  -5  -5  -2 1568.46   97.39   1
  -5   5  -2 1637.76   94.98   3
   5  -5   2 1669.50   93.89   1
  -5  -5  -2 1578.77   96.03   3
   5   5   2 1529.31   96.96   1
  -5  -5  -2 1629.17   94.63  17
  -5   5  -2 1622.75   94.10  18
  -5   5  -2 1660.76   95.85  16
   5   5   2 1341.72   96.75  16
  -5   5  -2 1565.16   94.37  17
   5   5   2 1663.57   95.46  17
  -5  -5  -2 1181.72   93.12  18
   5  -5   3  124.64   10.83   3
   5   5   3  116.95   13.49   1
  -5  -5  -3  123.15   11.97   3
  -5   5  -3  139.31   10.85   3
  -5  -5  -3  135.63   10.13   2
   5   5   3  124.27   10.85   3
  -5  -5  -3  120.24   14.15   1
  -5   5  -3  151.58   10.60  18
  -5   5  -3  130.11   10.04  17
  -5  -5  -3  155.89   10.86  17
  -5  -5  -3  129.14    9.24  18
  -5   5  -3  143.22   11.61  16
   5   5   3  101.04    9.70  18
   5   5   3  127.02   13.27  16
   5   5   3  138.68   11.50  17
   5   5   4  347.95   21.82   3
  -5  -5  -4  334.47   25.51   1
  -5  -5  -4  328.08   20.94   2
  -5  -5  -4  318.26   22.74   3
  -5   5  -4  309.79   21.17   3
   5   5   4  328.85   24.61   1
   5  -5   4  323.51   21.59   3
   5   5   4  249.73   20.65  18
  -5  -5  -4  328.07   21.42  17
  -5   5  -4  307.03   21.40  18
  -5   5  -4  280.43   20.51  17
  -5  -5  -4  321.09   19.87  18
  -5   5  -4  306.88   21.96  16
   5   5   4  290.27   23.41  16
   5   5   4  291.71   22.34  17
   5   5   5  319.37   21.72   7
  -5  -5  -5  339.07   21.79   4
   5   5   5  379.45   27.43   1
   5   5   5  376.04   24.06   3
   5  -5   5  337.25   23.88   3
  -5  -5  -5  353.59   24.97   3
  -5   5  -5  344.68   23.18   3
  -5  -5  -5  365.62   28.14   1
  -5  -5  -5  378.64   23.58   2
  -5   5  -5  364.10   24.64  18
  -5  -5  -5  352.20   23.71  17
   5   5   5  294.63   24.99  16
  -5  -5  -5  362.57   22.22  18
  -5   5  -5  372.14   24.30  16
   5   5   5  345.68   22.31  14
  -5   5  -5  330.75   22.83  17
   5   5   5  354.70   25.41  17
  -5  -5  -5  377.31   22.27  10
   5   5   5  317.75   21.88  13
   5   5   6 1734.54  109.48   7
  -5  -5  -6 1879.72  112.83   3
   5  -5   6 1863.35  111.88   3
   5   5   6 1816.32  114.87   1
  -5  -5  -6 1812.93  111.45   2
   5   5   6 2086.52  112.05   3
  -5  -5  -6 1707.85  111.56  17
   5   5   6 1904.81  114.00  17
  -5   5  -6 1875.70  113.69  18
  -5   5  -6 1962.55  112.10  16
   5   5   6 1543.34  110.54  16
  -5   5  -6 1788.79  112.76  18
   5   5   6 1626.95  112.43  16
  -5  -5  -6 1854.06  110.11  18
   5   5   6 1835.93  110.04  14
   5   5   6 1767.36  109.69  13
   5   5   6 1878.17  109.50  11
   5  -5   7   10.90    2.98   8
   5   5   7   12.66    3.20   7
   5  -5   7   14.12    5.39   3
  -5  -5  -7   11.19    3.48   4
  -5  -5  -7   26.35    5.84   2
   5   5   7   16.91    5.23   3
  -5  -5  -7   14.77    5.99   3
  -5   5  -7    9.03    5.81  18
  -5   5  -7   -1.25    6.21  18
   5   5   7   15.83    3.35  15
  -5   5  -7    8.48    3.98  16
   5   5   7    8.62    2.74  16
  -5  -5  -7    9.85    2.84  18
   5   5   7   22.10    5.50  16
   5   5   7   12.80    3.19  11
   5   5   8  458.69   28.94   7
   5  -5   8  437.91   28.72   8
  -5  -5  -8  475.83   29.14   4
   5   5   8  521.22   31.61   3
  -5  -5  -8  442.52   31.66   2
   5   5   8  482.53   29.12  15
  -5  -5  -8  378.32   29.44  18
   5  -5   8  489.92   28.78  11
   5   5   8  431.45   29.12  13
   5   5   8  514.83   29.17  11
   5   5   9  165.61   11.77   7
   5  -5   9  164.95   11.52   8
  -5  -5  -9  188.65   12.21   4
   5   5   9  166.76   12.95  14
   5   5   9  167.35   12.03  15
   5   5   9  167.30   12.07  13
   5   5   9  185.47   12.08  11
   5  -5   9  171.77   11.43  11
   5   5  10  138.42   10.35   7
  -5  -5 -10  127.75   10.73   4
   5   5  10  147.16   11.80  14
   5   5  10  164.49   10.91  15
   5   5  10  149.21   10.88  11
   5   5  10  147.14   10.75  13
   5  -5  10  149.67   10.00  11
   5   5  11  134.76    9.99   7
  -5  -5 -11  132.63   10.62   4
   5   5  11  130.00   10.56  15
   5   5  11  130.93   11.57  14
   5  -5  11  142.86    9.68  11
   5   5  11  144.58   10.45  13
   5   5  11  145.74   10.65  11
   5  -5  11  141.58    9.61  12
   5   5  12  704.05   45.15   7
  -5  -5 -12  709.61   45.60   4
   5   5  12  667.35   46.25  14
   5   5  12  755.23   45.76  15
   5  -5  12  723.96   45.01  12
   5   5  12  755.35   45.74  11
   5  -5  12  746.88   44.99  11
   5   5  12  763.55   45.52  13
   5   5  13   25.20    3.93   7
  -5  -5 -13   16.30    5.83   4
   5   5  13   16.54    6.65  14
   5   5  13   18.27    5.47  15
   5  -5  13   20.56    3.54  12
   5   5  13   16.67    3.96  12
   5   5  13   22.97    5.64  11
   5   5  13   21.51    4.72  13
  -5  -5 -14    3.13    5.77   4
   5   5  14    0.57    6.24  14
   5   5  14    7.29    5.58  15
   5   5  14    4.46    3.58  12
   5  -5  14    2.91    3.05  12
   5   5  14    3.29    5.27  11
   5   5  14    1.55    3.84  13
  -5  -5 -15   44.46    7.04   4
   5   5  15   34.44    6.64  15
   5   5  15   44.10    7.28  14
   5   5  15   50.14    6.99  11
   5   5  15   43.82    5.01  12
   5  -5  15   48.22    4.88  12
   5   5  15   44.77    5.31  13
  -5  -5 -16  268.57   20.31   4
   5   5  16  296.23   20.48  14
   5   5  16  320.23   20.41  15
   5   5  16  330.95   20.55  11
   5   5  16  297.69   19.45  12
   5   5  16  305.02   19.42  13
   5  -5  16  285.15   19.23  12
  -5  -5 -17   24.82    6.02   4
   5   5  17   21.93    5.88  15
   5   5  17   20.77    5.13  14
   5  -5  17   23.88    3.59  12
   5   5  17   23.04    6.31  11
   5   5  17   22.09    3.40  13
   5   5  17   23.75    3.82  12
  -5  -5 -18  926.61   61.19   4
  -5  -5 -18 1170.95   61.50   6
   5   5  18  980.93   61.24  15
   5   5  18 1023.10   61.23  11
   5  -5  18  965.39   60.49  12
   5   5  18  960.06   60.61  12
  -5  -5 -19   17.13    4.56   4
  -5  -5 -19   25.95    5.25   6
   5   5  19   16.08    4.71  15
   5   5  19   14.96    4.87  11
  -5  -5 -20   14.76    4.16   6
   5   5  20   19.95    3.91  15
   5   5  20    9.84    3.92  11
   5  -7 -19   31.43    5.17   9
   5  -7 -19   29.57    5.03   6
  -5   7  19   28.68    3.39  15
  -5   7  18   76.56    7.43  10
   5  -7 -18   99.10    8.95   6
  -5   7  18  117.42    7.72  15
  -5   7  18  117.28    7.49  13
  -5   7  17   47.58    6.26  10
  -5   7  17   60.28    4.89   7
   5  -7 -17   67.27    7.82   6
   5  -7 -17   66.59    6.54   4
  -5   7  17   62.32    5.89  15
  -5   7  17   59.24    6.23  14
  -5   7  17   68.87    5.86  13
  -5   7  17   71.52    6.98  11
  -5   7  16   -1.17    2.98   7
   5  -7 -16    0.95    5.09   4
   5  -7 -16   -5.48    6.33   6
  -5   7  16   -2.13    5.15  14
  -5   7  16   -1.22    3.92  15
  -5   7  16    2.07    5.69  11
  -5   7  16    1.61    4.05  13
  -5   7  15  201.63   13.33   7
   5  -7 -15  177.32   14.34   4
   5  -7 -15  187.47   14.79   6
  -5   7  15  184.42   13.47  15
  -5   7  15  192.82   14.84  14
  -5   7  15  208.21   13.74  13
  -5   7  15  207.76   14.89  11
  -5   7  14  733.99   44.79   7
   5  -7 -14  678.86   45.34   4
   5  -7 -14  697.44   45.33   6
  -5   7  14  674.50   45.79  14
  -5   7  14  713.96   44.78  15
  -5   7  14  718.62   44.92  13
  -5   7  14  827.92   45.77  11
  -5   7  13  111.97    8.71   7
   5  -7 -13   96.94    9.78   6
   5  -7 -13   87.27    9.73   4
  -5   7  13  106.15   10.86  14
  -5   7  13  105.40    8.51  15
  -5   7  13  107.32    9.89  11
  -5   7  12  665.36   41.48   7
   5  -7 -12  607.83   41.92   4
   5  -7 -12  652.74   41.84   6
  -5   7  12  655.22   41.34  15
  -5   7  12  683.41   42.96  14
  -5   7  12  725.01   42.18  11
  -5   7  11  517.20   33.26   7
   5  -7 -11  483.66   33.70   4
   5  -7 -11  542.52   33.54   6
  -5   7  11  520.52   34.75  14
  -5   7  11  547.29   33.04  15
  -5   7  11  536.93   33.28  13
  -5   7  11  592.30   34.01  11
  -5  -7  11  484.24   32.65  10
  -5   7  10  214.31   14.74   7
   5  -7 -10  212.76   15.52   4
  -5   7  10  201.32   16.67  14
  -5   7  10  218.70   14.75  13
  -5   7  10  239.50   15.43  11
  -5  -7  10  190.18   14.07  10
   5  -7  -9   96.85    9.51   4
  -5   7   9  119.33    9.34  11
  -5  -7   9   99.19    8.06  10
  -5   7   9  104.51    8.45  13
   5  -7  -8  230.49   15.64   6
   5  -7  -8  189.72   15.82   4
  -5  -7   8  222.26   15.08  10
  -5   7   8  240.43   15.76  11
  -5   7   8  241.69   15.39  13
  -5   7   7  379.43   25.41   7
   5  -7  -7  359.62   25.81   4
   5  -7  -7  408.77   25.62   6
  -5   7   7  421.99   26.97  14
  -5   7   7  420.57   25.48  13
  -5   7   7  450.45   25.77  11
  -5  -7   7  362.73   25.22  10
  -5   7   6   28.27    4.80   7
  -5   7   6   26.27    3.93   5
   5  -7  -6   28.39    5.83   4
   5  -7  -6   35.66    5.01   6
  -5   7   6   42.43    7.10  14
  -5   7   6   36.62    4.60  13
  -5   7   6   41.16    4.86  11
  -5  -7   6   40.75    4.62  10
  -5   7   5  215.54   15.05   7
   5  -7  -5  217.85   15.18   6
   5  -7  -5  187.15   15.41   4
  -5   7   5  237.29   14.67   5
  -5   7   5  263.92   16.67  14
  -5   7   5  239.84   15.02  13
  -5  -7   5  217.79   15.10  10
  -5   7   4  774.24   51.98   7
   5  -7  -4  841.83   52.14   6
  -5   7   4  790.55   52.90  14
  -5  -7   4  784.43   52.03  10
  -5   7   4  811.02   51.91  13
  -5   7   3   21.17    3.80   7
   5   7  -3   18.12    3.46   7
   5  -7  -3   21.35    4.31   6
   5  -7  -3   26.68    8.51   1
  -5   7   3   18.08    5.60  14
  -5   7   3   27.06    3.63  13
  -5  -7   3   19.31    4.29  10
   5   7  -2 1245.22   74.10   7
  -5   7   2 1175.11   74.13   7
   5  -7  -2 1217.24   74.34   6
   5  -7  -2 1203.65   74.54   4
  -5   7   2 1182.90   74.83  14
  -5  -7   2 1224.50   74.41  10
  -5   7   2 1237.03   74.02  13
  -5   7   1  170.49   12.09   7
   5   7  -1  194.54   12.29   7
   5  -7  -1  186.22   12.53   6
  -5  -7   1  185.27   12.33   4
  -5   7   1  160.32   12.87  14
  -5  -7   1  180.02   12.76  10
   5   7   0  126.10    8.92   7
   5  -7   0  132.03    9.19   6
  -5   7   0  114.22    8.61   7
  -5  -7   0  124.69    9.18   4
   5  -7   0  120.15    9.28   4
  -5   7   0  118.19    9.41  14
   5   7   0  116.79    9.33  14
   5  -7   0  121.25    9.07  10
   5   7   0  126.04    8.96  13
   5   7   1  544.65   30.59   7
  -5   7  -1  467.86   30.17   7
  -5  -7  -1  529.67   30.73   4
   5  -7   1  486.01   30.64   4
  -5   7  -1  436.15   30.57  14
   5   7   1  452.70   30.93  14
   5  -7   1  485.51   30.47  10
   5   7   1  491.63   30.59  13
   5   7   2 1291.70   77.73   7
  -5  -7  -2 1343.63   77.91   4
   5  -7   2 1256.66   77.74   4
  -5  -7  -2 1199.41   80.41  17
   5   7   2 1236.75   78.26  14
   5   7   2 1266.45   77.81  13
  -5  -7  -2 1388.96   78.24  10
   5  -7   2 1195.70   77.51  10
   5   7   3 1612.50   99.83   7
  -5  -7  -3 1788.19   99.63   6
  -5  -7  -3 1646.68  100.00   4
   5  -7   3 1593.19   99.77   4
   5   7   3 1577.06  100.49  14
   5  -7   3 1501.15   99.55  10
  -5  -7  -3 1783.73  100.41  10
   5   7   3 1661.19  100.01  13
   5   7   4   77.23    6.83   7
   5  -7   4   70.82    6.66   8
  -5  -7  -4   87.91    7.30   4
   5  -7   4   82.69    6.65   4
  -5  -7  -4   94.43    6.48   6
   5   7   4   70.17    8.33  14
   5   7   4   67.52    7.02  13
  -5  -7  -4   78.28    7.94  10
   5  -7   5   88.92    7.36   8
   5   7   5   88.18    7.55   7
  -5  -7  -5   82.35    7.90   4
   5  -7   5   84.16    6.96   4
   5   7   5  105.50    9.40  14
   5   7   5   93.26    7.88  13
  -5  -7  -5  110.21    8.81  10
   5  -7   6  471.41   31.11   8
  -5  -7  -6  490.26   31.63   4
   5  -7   6  484.72   30.93   4
   5   7   6  532.21   32.64  14
   5   7   6  506.39   31.63  13
   5   7   6  522.98   31.21  11
   5  -7   7   10.87    3.73   8
   5   7   7    9.40    7.05  14
   5   7   7   13.29    3.81  11
   5   7   7    8.51    4.52  13
   5  -7   8  594.73   38.97   8
   5   7   8  630.00   39.40   7
   5   7   8  571.95   40.51  14
   5   7   8  694.93   39.46  11
   5   7   8  639.75   39.62  13
   5   7   9  851.35   52.69   7
   5  -7   9  827.97   52.19   8
  -5  -7  -9  812.74   52.84   4
   5   7   9  757.38   53.75  14
   5   7   9  867.86   52.86  13
   5   7   9  947.85   52.78  11
  -5  -7 -10   26.56    6.37   4
   5  -7  10   26.81    4.15   8
   5   7  10   31.01    5.38   7
   5   7  10   26.52    5.49  11
   5   7  11  470.56   30.28   7
  -5  -7 -11  462.87   30.84   4
   5   7  11  480.19   30.13  15
   5   7  11  403.57   31.67  14
   5   7  11  525.02   30.68  11
   5   7  12  415.82   26.80   7
  -5  -7 -12  360.98   27.31   4
   5   7  12  418.64   28.77  14
   5   7  12  418.69   26.76  15
   5   7  12  450.52   27.31  11
   5   7  12  432.87   27.13  13
   5   7  13  133.05   10.42   7
  -5  -7 -13  127.85   11.92   4
   5   7  13  138.80   10.61  15
   5   7  13  162.66   13.59  14
   5   7  13  142.24   11.01  13
   5   7  13  152.17   11.32  11
   5   7  14    5.19    3.59   7
  -5  -7 -14   -3.41    6.28   4
   5   7  14    4.84    7.61  14
   5   7  14   -1.05    4.10  15
   5   7  14    2.59    5.75  11
   5   7  14    2.31    4.56  13
   5   7  15  277.21   19.26   7
  -5  -7 -15  301.12   20.92   4
  -5  -7 -15  347.66   20.72   6
   5   7  15  298.47   21.28  14
   5   7  15  295.34   19.88  15
   5   7  15  299.04   19.83  13
   5   7  15  347.75   20.68  11
  -5  -7 -16  298.52   17.79   6
  -5  -7 -16  239.49   17.79   4
   5   7  16  238.66   17.83  14
   5   7  16  238.50   16.79  15
   5   7  16  263.17   17.37  11
   5   7  16  255.48   16.67  13
  -5  -7 -17    4.08    5.09   6
  -5  -7 -17    5.86    5.31   4
   5   7  17    4.67    3.50  15
   5   7  17    5.16    4.78  14
   5   7  17    8.02    2.93  13
   5   7  17    0.30    4.53  11
  -5  -7 -18   67.77    6.44   4
  -5  -7 -18   78.46    6.63   6
   5   7  18   64.97    5.24  15
   5   7  18   68.28    5.95  11
   5   7  18   51.92    4.46  13
   5  -9 -16    9.63    4.29   9
  -5   9  16    9.65    2.32   7
  -5   9  16    6.35    3.77  10
   5  -9 -16    8.03    4.81   6
   5  -9 -16    9.14    3.88   4
  -5   9  16   13.49    4.13  14
  -5   9  16    7.31    3.15  13
   5  -9 -15  493.50   32.27   9
  -5   9  15  544.99   31.83   7
   5  -9 -15  477.98   32.27   4
  -5   9  15  522.62   32.76  14
  -5   9  14   15.75    3.93   7
   5  -9 -14    4.97    5.00   9
   5  -9 -14    8.86    5.55   4
  -5   9  14   -2.56    6.42  14
  -5   9  14   12.53    4.42  13
  -5   9  13   64.69    6.26   7
   5  -9 -13   61.34    6.99   9
   5  -9 -13   70.32    7.94   4
  -5   9  13   44.29    8.45  14
  -5   9  13   53.33    6.36  13
  -5   9  12   43.67    5.66   7
   5  -9 -12   32.57    6.99   6
   5  -9 -12   34.24    7.26   4
  -5   9  12   35.38    8.99  14
  -5   9  12   40.89    5.93  13
   5  -9 -11  553.95   38.21   4
   5  -9 -11  590.63   38.02   6
  -5   9  11  634.36   37.68  13
   5  -9 -10  262.52   18.47   4
   5  -9 -10  280.53   18.29   6
  -5   9  10  276.80   20.26  14
  -5  -9  10  224.52   16.64  10
  -5   9  10  284.96   17.61  13
  -5   9   9    3.99    5.16   7
   5  -9  -9    7.34    6.91   4
   5  -9  -9    4.19    6.40   6
  -5   9   9    6.88    8.73  14
  -5  -9   9    2.74    3.52  10
  -5   9   9    7.90    4.78  13
   5  -9  -8  106.68    9.12   9
  -5   9   8  121.94    9.53   7
   5  -9  -8  111.23   10.09   6
   5  -9  -8  112.55   10.79   4
  -5   9   8   98.20   12.56  14
  -5  -9   8  103.32    8.54  10
  -5   9   8   99.87    8.81  13
  -5   9   7 1239.33   76.06   7
   5  -9  -7 1321.26   76.43   6
   5  -9  -7 1313.14   75.91   9
   5  -9  -7 1170.61   76.48   4
  -5   9   7 1322.62   77.65  14
  -5  -9   7 1085.11   75.60  10
  -5   9   7 1279.37   75.85  13
   5  -9  -6   11.40    4.48   9
  -5   9   6    8.06    5.09   7
  -5  -9   6    9.93    3.86   8
   5  -9  -6   13.68    5.84   6
  -5   9   6   -4.86    4.00   5
  -5   9   6   15.17    8.63  14
  -5  -9   6   11.01    4.60  10
  -5   9   6   15.48    4.47  13
   5  -9  -5 1544.51   94.88   6
  -5   9   5 1529.22   94.56   7
  -5   9   5 1516.81   93.96   5
  -5   9   5 1646.12   95.99  14
  -5  -9   5 1438.34   94.37  10
  -5   9   5 1651.73   94.33  13
  -5   9   4    2.75    4.53   7
   5  -9  -4    1.11    5.34   6
   5  -9  -4    6.16    6.62   4
  -5   9   4   19.57    4.39   5
  -5   9   4    3.72    7.32  14
  -5   9   4    4.56    3.77  13
  -5  -9   4    5.76    4.75  10
  -5   9   3   79.61    7.83   7
   5   9  -3   79.81    7.25   7
   5  -9  -3   80.71    8.56   6
   5  -9  -3   87.93    9.18   4
  -5   9   3   75.65    9.68  14
  -5   9   3   86.20    7.19  13
  -5  -9   3   75.47    8.15  10
   5  -9  -2  109.58    9.97   6
  -5   9   2  115.50    9.40   7
   5   9  -2  133.51    9.40   7
   5  -9  -2  126.80   10.63   4
  -5   9   2  114.41   10.72  14
  -5  -9   2  112.79   10.02  10
   5  -9  -1  673.72   43.46   6
  -5   9   1  666.65   43.00   7
   5   9  -1  715.58   43.23   7
  -5  -9   1  733.88   43.29   4
   5  -9  -1  743.98   43.78   4
  -5   9   1  628.73   43.72  14
  -5  -9   1  677.92   43.65  10
  -5   9   0  114.01    9.09   7
   5   9   0  127.30    9.60   7
   5  -9   0  140.58   10.39   4
  -5  -9   0  129.97    9.86   4
  -5   9   0  101.78    9.90  14
   5   9   0  122.41    9.20  13
  -5  -9   0  112.47   10.26  10
   5   9   1  122.98    9.89   7
  -5   9  -1  115.99    8.92   7
  -5  -9  -1  125.72   10.24   4
   5  -9   1  132.18   10.13   4
   5   9   1  121.95   10.68  14
   5   9   1  121.51    9.51  13
   5   9   2  604.20   39.13   7
   5  -9   2  641.24   39.14   4
  -5  -9  -2  654.70   39.56   4
   5   9   2  601.32   39.92  14
   5   9   2  606.10   39.00  13
   5  -9   3   62.52    7.02   8
   5   9   3   63.00    7.13   7
   5  -9   3   61.02    6.32   4
  -5  -9  -3   52.34    7.32   4
   5   9   3   58.14    8.54  14
   5   9   3   58.09    6.48  13
   5   9   4   82.53    8.08   7
   5  -9   4   72.36    7.59   8
   5  -9   4   80.30    7.03   4
  -5  -9  -4   88.88    8.76   4
   5   9   4   87.06   10.15  14
   5   9   4   71.94    7.59  13
   5   9   5  511.11   33.09   7
   5  -9   5  504.37   32.76   8
  -5  -9  -5  512.56   32.63   6
  -5  -9  -5  492.91   33.44   4
   5  -9   5  541.41   32.43   4
   5   9   5  533.27   34.66  14
   5   9   5  516.23   33.05  13
   5  -9   6  101.63    8.52   8
   5   9   6  100.44    9.40   7
  -5  -9  -6  106.01   10.11   4
  -5  -9  -6   98.58    8.38   6
   5   9   6   96.31   11.55  14
   5   9   6   95.38    9.03  13
   5   9   7   14.17    6.05   7
   5  -9   7    9.49    4.45   8
  -5  -9  -7   13.87    6.91   4
  -5  -9  -7   14.02    4.85   6
   5   9   7    3.56    8.52  14
   5   9   7   10.52    5.66  13
   5  -9   8    8.23    4.14   8
  -5  -9  -8    4.82    4.78   6
  -5  -9  -8    9.73    7.10   4
   5   9   8    7.86    9.28  14
   5   9   8    7.73    5.73  13
   5  -9   9  703.70   45.51   8
  -5  -9  -9  721.90   45.98   6
   5   9   9  808.01   48.14  14
   5   9   9  775.67   46.34  13
   5   9  10   19.19    5.67   7
  -5  -9 -10   18.14    5.16   6
   5   9  10   13.07    9.80  14
   5   9  10   15.33    4.63  11
   5   9  10   12.27    6.01  13
   5   9  11  222.58   15.30   7
  -5  -9 -11  243.30   15.49   6
  -5  -9 -11  193.04   16.37   4
   5   9  11  227.27   18.08  14
   5   9  11  199.49   15.06  11
   5   9  11  236.23   15.77  13
  -5  -9 -12  125.82    9.90   6
  -5  -9 -12  119.68   11.10   4
   5   9  12  124.98    9.51   7
   5   9  12  112.75    9.54  11
   5   9  13   18.12    4.12   7
  -5  -9 -13   11.09    6.42   4
  -5  -9 -13   17.93    5.26   6
   5   9  13    9.63    7.88  14
   5   9  14   -0.11    2.98   7
  -5  -9 -14   -2.85    4.84   6
  -5  -9 -14   -2.05    5.71   4
   5   9  14   -4.75    6.94  14
   5   9  14    4.41    3.86  13
   5   9  15  197.17   13.30   7
  -5  -9 -15  214.98   14.36   6
  -5  -9 -15  202.81   14.77   4
   5   9  15  221.39   15.14  14
   5   9  15  227.21   13.89  13
  -5  -9 -16   68.76    6.50   4
  -5  -9 -16   61.71    6.12   6
   5   9  16   59.77    6.25  14
   5   9  16   71.83    5.26  13
   5 -11 -12   36.91    4.91   4
   5 -11 -12   25.96    4.59   6
  -5  11  12   28.94    5.96  14
  -5  11  12   38.87    3.98  13
   5 -11 -11  173.16   11.84   8
  -5  11  11  187.15   12.13   7
   5 -11 -11  153.80   12.37   6
   5 -11 -11  187.18   12.79   4
  -5  11  11  196.85   13.76  14
  -5  11  11  185.01   12.03  13
  -5  11  10   19.65    4.27   7
   5 -11 -10   18.69    4.84   6
   5 -11 -10   15.80    5.29   4
  -5  11  10   10.28    6.89  14
  -5  11  10   19.57    3.85  13
  -5  11   9  239.57   15.03   7
   5 -11  -9  191.63   15.21   6
   5 -11  -9  203.45   15.50   4
  -5  11   9  278.32   17.37  14
  -5  11   9  218.96   14.71  13
  -5  11   8  162.74   11.25   7
   5 -11  -8  126.16   11.43   6
  -5  11   8  151.20   13.41  14
  -5  11   8  161.87   10.78  13
  -5  11   7  278.91   17.85   7
   5 -11  -7  242.18   17.94   6
  -5  11   7  295.54   20.15  14
  -5  11   7  263.03   17.33  13
  -5  11   6   47.09    6.14   7
   5 -11  -6   61.55    7.46   4
   5 -11  -6   44.66    6.26   6
  -5  11   6   46.42    8.94  14
  -5  11   6   55.16    5.26  13
  -5 -11   5  642.11   40.11   8
   5 -11  -5  556.14   40.43   6
  -5  11   5  678.76   40.57   7
   5 -11  -5  708.64   41.20   4
  -5  11   5  693.83   42.05  14
  -5  11   5  655.63   40.08  13
  -5  11   4   17.21    4.60   7
  -5 -11   4   12.42    4.30   8
  -5  11   4   12.71    7.38  14
  -5  11   4    1.98    3.83   5
   5 -11  -4   17.54    6.14   4
   5 -11  -4   10.69    4.55   6
  -5  11   3  216.28   14.16   7
  -5 -11   3  192.74   14.23   8
  -5  11   3  195.85   15.48  14
   5 -11  -3  237.83   15.08   4
  -5  11   3  189.00   13.69   5
  -5  11   2    6.49    4.06   7
   5  11  -2    7.65    3.76   7
  -5  11   2    0.99    5.63  14
   5 -11  -2   11.10    5.57   4
  -5  11   2   17.41    4.51   5
   5  11  -1  471.47   30.41   7
  -5  11   1  448.02   30.18   7
  -5  11   1  433.74   30.91  14
  -5  11   1  524.85   30.34   5
   5 -11  -1  531.28   30.94   4
   5 -11   0    9.06    4.99   4
  -5  11   0   11.15    3.51   7
   5  11   0   10.63    4.53   7
  -5 -11  -1  158.80   12.77   4
   5 -11   1  176.97   12.94   4
   5 -11   1  168.02   13.62   8
   5  11   1  175.55   13.10   7
   5 -11   2  134.51   10.48   8
   5  11   2  128.32   10.07   7
   5 -11   2  118.08    9.32   4
  -5 -11  -2  113.24    9.76   4
   5  11   2  135.06   10.92  14
   5  11   2  123.47    9.06  13
   5  11   3   61.32    7.18   7
   5 -11   3   71.54    7.37   8
  -5 -11  -3   67.55    7.30   4
   5 -11   3   73.44    5.97   4
   5  11   3   67.99    8.38  14
   5  11   3   58.02    6.19  13
   5  11   4  103.40    8.69   7
   5 -11   4   91.89    8.51   8
  -5 -11  -4   96.22    8.76   4
   5  11   4   95.49   10.23  14
   5  11   4   90.97    7.83  13
   5  11   5  561.61   35.56   7
   5 -11   5  590.45   35.31   8
  -5 -11  -5  531.65   35.60   4
   5  11   5  564.50   36.65  14
   5  11   5  555.22   35.18  13
   5  11   6   94.29    8.81   7
  -5 -11  -6   94.00    8.94   4
   5  11   6  109.66   11.27  14
   5  11   6   92.20    7.94  13
   5 -11   7    7.92    3.85   8
   5  11   7   14.17    5.35   7
  -5 -11  -7   12.18    5.59   4
   5  11   7    5.12    7.61  14
   5  11   7    9.04    4.50  13
   5 -11   8   15.43    3.37   8
   5  11   8   16.44    5.21   7
  -5 -11  -8   18.11    5.73   4
   5  11   8   20.44    8.16  14
   5  11   8   23.91    4.47  13
  -5 -11  -9  559.30   37.64   4
   5  11   9  624.60   38.70  14
   5  11   9  617.09   37.31  13
  -5 -11 -10    3.44    4.78   4
  -5 -11 -10   -0.21    2.86   6
   5  11  10    1.16    6.69  14
   5  11  10   -4.09    3.76  13
   5  11  11   52.51    4.83   7
  -5 -11 -11   45.73    5.85   4
  -5 -11 -11   33.21    4.19   6
   5  11  11   56.02    7.19  14
   5  11  11   47.47    4.77  13
   5  11  12   86.28    6.02   7
  -5 -11 -12   47.34    5.54   6
   5  11  12   83.67    7.87  14
   5  11  12   86.36    6.21  13
   5 -13  -4  160.56    9.60   8
  -5  13   4  144.19    9.00   7
   5  13  -4  124.31    8.84   5
   5 -13  -4  136.03    9.09   4
   5 -13  -3   52.95    4.71   8
   5 -13  -3   44.69    3.84   4
   5  13  -3   38.75    3.35   5
  -5 -13   2  161.12   10.82   8
   5 -13  -2  173.14   10.75   4
  -5 -13   1   24.85    3.34   8
   5 -13   0   45.77    4.44   8
  -5 -13   0   40.62    3.99   8
  -5  13   0   20.69    3.25   5
   5 -13   1   -1.76    3.35   8
  -5 -13  -1   -3.91    3.24   8
  -5 -13  -2  348.83   21.31   8
   5  13   2  319.16   20.96   7
   5 -13   2  379.49   21.31   8
  -5  13  -2  317.65   20.99   5
  -5 -13  -3   37.10    4.29   8
   5  13   3   35.49    3.64   7
   5 -13   3   38.32    3.85   8
  -5  13  -3   30.77    3.87   5
   5 -13   4   40.92    3.80   8
   5  13   4   42.84    3.93   7
  -5 -13  -4   37.48    4.45   8
  -5  13  -4   46.21    4.23   5
  -6   0  22  136.96    9.36  15
  -6   0  21    1.92    3.50  15
  -6   0  21   -0.95    4.13  12
  -6   0  20  924.80   56.05  15
  -6   0  20  892.12   56.11  12
  -6   0  19    1.94    4.56  15
  -6   0  19    1.16    2.80  11
  -6   0  19   -2.32    5.20  12
  -6   0  18   51.82    6.33  15
  -6   0  18   61.80    6.98  12
  -6   0  18   45.27    4.88  11
  -6   0  17   -3.09    4.70  15
  -6   0  17    1.11    3.23  11
  -6   0  17   -2.31    5.13  12
  -6   0  16   10.76    4.04  10
  -6   0  16    3.80    4.63  15
  -6   0  16   10.02    5.08  12
  -6   0  16    7.41    3.37  11
  -6   0  15    2.67    4.07  10
  -6   0  15    1.64    4.10  15
  -6   0  15   -0.95    3.20  11
  -6   0  15   -0.72    4.30  12
  -6   0  14 1211.99   74.44  10
  -6   0  14 1324.94   74.52  15
  -6   0  14 1169.70   73.99  11
  -6   0  14 1172.54   74.34  12
  -6   0  13   -0.82    3.78  10
  -6   0  13   -1.57    3.59  15
  -6   0  13   -1.70    3.52  12
  -6   0  13    2.71    2.74  11
  -6   0  12   59.72    5.67  10
  -6   0  12   50.50    5.41  15
  -6   0  12   57.48    5.33  12
  -6   0  12   57.62    4.91  11
  -6   0  11   -0.68    3.28  10
   6   0 -11    7.08    7.01   1
  -6   0  11    1.66    3.86  17
  -6   0  11   -2.20    2.93  15
  -6   0  11    1.44    2.28  11
  -6   0  11   -1.51    2.75  12
   6   0 -10 3461.25  218.72   1
   6   0 -10 4179.12  218.36   2
  -6   0  10 3211.62  218.48  18
  -6   0  10 3738.10  215.13  15
  -6   0  10 3488.37  217.60  17
   6   0 -10 3499.18  216.36  18
   6   0 -10 3770.22  216.73  17
  -6   0  10 3341.74  214.99  12
   6   0  -9    0.38    5.18   2
   6   0  -9   -0.50    6.09   1
   6   0  -9    3.79    3.08   3
   6   0  -9    2.40    5.03   3
  -6   0   9   -0.49    6.37  18
   6   0  -9   -0.27    3.28  17
  -6   0   9    2.37    3.64  17
   6   0  -9    2.24    2.99  18
   6   0  -8  726.92   48.82   3
   6   0  -8  810.68   50.19   2
   6   0  -8  747.30   51.02   1
   6   0  -8  747.61   49.00  18
   6   0  -8  844.70   49.31  17
  -6   0   8  825.62   50.93  18
  -6   0   8  844.09   49.56  17
   6   0  -7    2.49    3.78   2
  -6   0   7   -1.17    4.51   1
   6   0  -7   -1.49    5.65   1
  -6   0   7    2.82    3.26  17
   6   0  -7   -0.18    3.16  18
   6   0  -7   -2.38    3.45  17
  -6   0   6  641.27   36.18   1
   6   0  -6  636.85   36.77   1
  -6   0   6  532.98   36.50   2
   6   0  -6  649.04   35.36  17
   6   0  -6  548.67   33.98  16
  -6   0   6  646.23   35.05  17
   6   0  -6  605.53   35.09  18
  -6   0   5   -8.10    5.80   2
   6   0  -5   -4.65    5.00   1
   6   0  -5   -0.90    3.71  17
   6   0  -5    3.05    2.87  18
  -6   0   5    0.90    2.68  17
   6   0  -5   -1.41    1.93  16
   6   0  -422697.30 1339.09   1
  -6   0   421588.60 1338.97   2
   6   0  -421378.80 1338.42  17
   6   0  -422054.50 1337.91  16
  -6   0   423373.50 1338.16  17
   6   0  -422146.20 1338.18  18
   6   0  -3    1.06    3.88   1
  -6   0   3   -0.41    3.59   2
   6   0  -3   -0.07    2.62  16
  -6   0   3   -2.60    3.08  17
   6   0  -3    7.38    2.81  18
   6   0  -2   39.01    4.92   1
  -6   0   2   44.41    4.46   2
   6   0  -2   50.79    4.52  16
   6   0  -2   57.03    4.22  18
  -6   0   1    0.68    1.74   2
   6   0  -1    4.14    2.91  18
   6   0  -1   -0.40    2.59  16
  -6   0   010931.80  690.82   2
   6   0   012186.90  690.99  16
  -6   0  -1   -5.02    3.55   2
   6   0   1   -1.89    2.69  16
  -6   0  -2 1574.95  104.36   2
  -6   0  -2 1832.77  104.15  16
  -6   0  -3   -5.85    5.11   2
   6   0   3   -0.67    4.38   1
  -6   0  -3    0.85    4.80   1
  -6   0  -3    1.91    3.40  16
   6   0   3    0.54    3.25  16
  -6   0  -4 1784.89  129.49   1
   6   0   4 1968.30  129.53   1
  -6   0  -4 2144.92  128.55  16
  -6   0  -4 2333.80  130.26  17
   6   0   4 2299.29  128.75  16
  -6   0  -5    1.16    5.62   1
   6   0   5   -6.03    5.27   1
  -6   0  -5   -1.14    3.26  16
  -6   0  -5    1.49    5.08  17
   6   0   5   -2.29    3.23  16
  -6   0  -6 1199.61   74.73   1
   6   0   6 1295.59   74.59   1
   6   0   6 1219.39   73.09  16
  -6   0  -6 1346.73   74.73  17
  -6   0  -6 1176.37   72.93  16
  -6   0  -7   -0.79    6.15   1
   6   0   7    0.34    5.21   1
  -6   0  -7    1.22    2.71  16
   6   0   7    3.31    7.58  17
  -6   0  -7   -0.32    4.65  17
   6   0   7   -2.78    3.29  16
   6   0   8  365.80   21.99   1
  -6   0  -8  312.79   22.24   1
   6   0   8  243.75   22.76  17
  -6   0  -8  360.51   21.35  17
  -6   0  -8  265.46   19.20  16
   6   0   8  293.80   19.77  16
  -6   0  -9    7.53    8.80   2
  -6   0  -9   -0.52    6.63   1
   6   0   9   -1.60    5.25   1
   6   0   9   -1.47    6.09  17
   6   0   9    0.76    2.97  16
  -6   0  -9   -3.89    4.15  17
  -6   0  -9    0.17    2.69  16
  -6   0  -9    1.44    5.26  18
   6   0  10  379.76   23.69   9
   6   0  10  395.89   26.70   1
  -6   0 -10  366.99   29.08   2
  -6   0 -10  336.05   27.63   1
  -6   0 -10  396.65   27.29  18
   6   0  10  407.49   24.27  15
  -6   0 -10  444.67   26.80  17
   6   0  10  407.86   24.07  12
   6   0  10  398.48   23.96  11
   6   0  11    0.20    2.61   9
   6   0  11    0.46    5.26   1
   6   0  11    2.82    3.50  15
  -6   0 -11    0.47    3.63  17
   6   0  11   -1.88    3.13  12
   6   0  11   -0.77    3.18  11
   6   0  12  628.62   40.00  15
   6   0  12  637.46   39.85  12
   6   0  12  649.39   39.74  11
   6   0  13   -1.70    4.23  15
   6   0  13    1.96    3.97  12
   6   0  13   -0.95    3.82  11
   6   0  14 1174.96   69.57  15
   6   0  14 1107.26   69.39  12
   6   0  14 1104.52   69.21  11
   6   0  15   -0.85    5.01  15
   6   0  15    5.57    4.98  12
   6   0  15    3.47    4.72  11
   6   0  16  532.79   33.67  15
   6   0  16  521.71   33.36  11
   6   0  16  520.01   33.62  12
   6   0  17    2.55    5.17  15
   6   0  17   -3.43    5.77  12
   6   0  17    5.04    4.91  11
   6   0  18   26.04    5.62  15
   6   0  18   31.58    6.44  12
   6   0  18   28.11    5.45  11
   6   0  19    0.36    4.35  15
   6   0  19    1.32    5.37  12
   6   0  19    1.42    4.37  11
   6   0  20  453.76   28.30  15
   6   0  20  421.57   28.09  11
   6   0  20  475.68   28.62  12
   6   0  21    2.02    3.12  15
   6   0  21    1.98    2.84  11
   6   0  21   -4.24    4.03  12
  -6   2  22   79.41    6.50  15
  -6  -2  22   83.31    6.14  12
  -6   2  22   80.56    6.32  12
  -6   2  21   30.80    4.81  15
  -6  -2  21   26.33    4.12  12
  -6   2  21   34.38    4.55  12
  -6   2  21   23.05    3.36  11
  -6   2  20  793.83   50.56  15
  -6  -2  20  824.62   50.01  15
  -6   2  20  919.53   50.64  12
  -6  -2  20  921.06   50.52  12
  -6  -2  19   69.41    5.90  15
  -6   2  19   63.41    6.29  11
  -6   2  19   57.87    7.11  12
  -6  -2  19   71.30    6.89  12
  -6  -2  18  114.91    8.38  15
  -6   2  18  115.52    9.23  12
  -6   2  18   93.80    8.48  11
  -6   2  18   94.13    8.32  10
  -6  -2  18  118.11    8.98  12
  -6   2  17 1728.34  119.64  10
   6  -2 -17 2109.27  119.70   6
  -6  -2  17 1995.55  119.57  15
  -6  -2  17 2079.69  119.88  12
  -6   2  17 2099.72  119.90  12
  -6   2  17 1837.94  119.57  11
  -6   2  16   64.49    7.39  10
   6  -2 -16   84.86    7.11   6
  -6  -2  16   67.38    6.53  15
  -6   2  16   74.81    6.18  13
  -6   2  16   72.88    7.03  11
  -6   2  16   70.35    7.47  12
  -6  -2  16   83.90    7.30  12
  -6   2  15  175.65   12.73  10
  -6  -2  15  162.97   11.14   5
  -6  -2  15  165.86   11.93  15
  -6   2  15  167.22   12.22  11
  -6   2  15  179.62   12.43  12
  -6  -2  15  171.90   12.29  12
  -6   2  15  179.80   11.71  13
  -6   2  14  207.94   14.87  10
  -6  -2  14  191.21   13.42   5
  -6   2  14  203.94   14.55  15
  -6  -2  14  207.55   14.05  15
  -6   2  14  207.78   14.37  12
  -6   2  14  208.76   14.26  11
  -6  -2  14  226.51   14.24  10
  -6  -2  14  228.15   14.39  12
  -6   2  14  213.89   13.87  13
  -6  -2  13  178.40   12.53   5
  -6   2  13  195.37   13.63  15
  -6  -2  13  198.13   13.08  15
  -6  -2  13  183.51   13.19  12
  -6   2  13  197.60   13.27  11
  -6  -2  13  203.89   13.26  10
  -6   2  13  201.43   13.40  12
  -6   2  13  204.38   12.93  13
  -6   2  12   90.41    6.17   7
  -6  -2  12   77.90    6.07   5
  -6  -2  12   80.23    6.47  15
  -6   2  12   73.12    6.97  15
  -6  -2  12   88.46    6.80  10
  -6   2  12   83.61    6.75  11
  -6  -2  12   77.61    6.64  12
  -6   2  12   80.35    6.27  13
  -6   2  12   82.75    6.79  12
  -6   2  11  168.12   11.08   7
  -6  -2  11  160.88   11.02   5
   6   2 -11  179.73   13.12  18
  -6  -2  11  174.59   11.34  15
  -6   2  11  180.46   11.74  15
  -6   2  11  156.20   14.18  17
   6  -2 -11  158.44   14.01  17
  -6  -2  11  177.40   11.55  10
  -6   2  11  165.82   11.49  11
  -6  -2  11  169.65   11.50  12
  -6   2  11  164.03   11.51  12
  -6   2  11  168.10   11.21  13
   6  -2 -10 4493.23  230.36   2
  -6   2  10 4181.83  230.80   1
   6   2 -10 4280.69  229.41   2
   6  -2 -10 4048.67  232.84   1
   6  -2 -10 3496.22  229.10  17
  -6   2  10 3695.44  226.90  15
  -6   2  10 3383.82  229.21  17
  -6   2  10 3688.74  230.57  18
   6   2 -10 3825.28  228.37  18
   6  -2 -10 3480.64  228.03  18
  -6   2  10 3651.78  226.74  12
  -6  -2  10 3746.85  226.75  12
  -6   2  10 3749.35  226.60  13
  -6   2  10 3805.04  226.74  11
  -6   2   9  223.29   16.27   1
   6   2  -9  203.72   13.34   3
   6   2  -9  206.05   14.40   2
   6  -2  -9  216.19   15.59   2
   6  -2  -9  200.62   17.94   1
   6  -2  -9  195.05   13.52   3
   6   2  -9  169.30   14.19   1
  -6   2   9  169.26   15.08  18
  -6   2   9  185.15   14.22  17
  -6   2   9  159.01   12.10  15
   6   2  -9  186.82   13.36  18
   6  -2  -9  173.89   13.23  18
   6  -2  -9  183.69   14.38  17
   6  -2  -8   34.30    9.13   1
   6  -2  -8   32.41    4.96   3
   6   2  -8   15.68    5.37   1
   6   2  -8   34.86    5.51   2
   6  -2  -8   29.69    6.61   2
   6   2  -8   29.14    4.88   3
   6  -2  -8   35.25    4.33  18
   6   2  -8   29.87    4.38  18
  -6   2   8   35.20    5.13  17
   6  -2  -8   37.47    5.61  17
  -6   2   8   35.20    6.54  18
   6   2  -8   30.08    4.53  16
   6  -2  -7 3042.95  167.91   2
   6   2  -7 2700.66  167.21   1
   6   2  -7 2950.24  167.59   3
   6  -2  -7 2890.00  169.86   1
   6  -2  -7 2892.09  167.07   3
   6   2  -7 2975.87  167.22   2
  -6  -2   7 2328.91  167.92   2
   6  -2  -7 2813.85  167.73  17
  -6   2   7 2863.54  167.37  17
   6   2  -7 2874.96  166.72  18
   6   2  -7 2275.26  166.87  16
   6  -2  -7 2555.45  166.58  18
  -6   2   7 2769.24  167.70  18
   6   2  -6  397.35   27.49   1
  -6  -2   6  386.04   28.49   2
  -6   2   6  417.32   28.70   1
   6   2  -6  432.65   27.50   2
   6  -2  -6  393.28   29.99   1
   6  -2  -6  407.42   27.41   3
   6  -2  -6  422.76   27.92   2
   6   2  -6  417.58   28.10   3
   6   2  -6  491.53   27.10  18
  -6  -2   6  393.54   28.01  18
   6  -2  -6  479.87   28.34  17
  -6   2   6  477.74   27.84  17
  -6   2   6  462.12   28.01  18
   6  -2  -6  401.66   27.06  18
   6   2  -6  378.23   28.00  16
  -6  -2   5  724.69   52.45   2
   6   2  -5  755.52   51.78   2
   6  -2  -5  771.85   51.99   3
   6  -2  -5  787.40   53.90   1
   6   2  -5  798.41   52.78   3
   6  -2  -5  778.87   52.09   2
   6   2  -5  730.20   51.98   1
   6  -2  -5  806.61   52.60  17
  -6   2   5  879.99   52.21  18
   6   2  -5  926.57   51.57  18
  -6   2   5 1007.11   51.10  16
  -6  -2   5  760.38   52.22  18
   6  -2  -4   51.31    5.15   3
   6  -2  -4   26.35    6.82   1
   6   2  -4   44.48    4.81   2
   6  -2  -4   39.31    4.83   2
  -6  -2   4   45.64    5.52   2
   6   2  -4   47.45    6.51   3
   6  -2  -4   41.77    6.19  17
   6   2  -4   46.91    4.10  18
  -6   2   4   51.66    4.07  16
   6  -2  -4   54.51    5.99  16
  -6   2   4   50.73    5.43  18
  -6  -2   4   35.55    5.58  18
   6   2  -3  155.30   10.59   2
  -6   2   3  164.99   12.07   1
   6  -2  -3  141.26   11.01   3
   6  -2  -3  143.25   10.59   2
  -6  -2   3  137.32   10.88   2
   6   2  -3  153.80   12.16   3
  -6   2   3  120.63   11.27   2
   6   2  -3  175.01   10.12  18
  -6   2   3  170.13   11.54  17
  -6  -2   3  133.82   10.77  18
   6  -2  -3  174.46   11.58  16
  -6   2   3  180.00   10.54  16
  -6   2   3  174.65   10.95  18
  -6   2   2 4812.97  317.81   2
   6  -2  -2 5102.38  318.05   3
  -6   2   2 5287.72  318.49   1
   6   2  -2 5271.54  317.70   2
   6  -2  -2 5209.22  317.40   2
  -6  -2   2 4370.26  317.61   2
   6   2  -2 5530.39  318.80   3
   6  -2  -2 5642.46  318.31  16
  -6  -2   2 4428.41  317.29  18
   6   2  -2 5787.52  317.12  18
  -6   2   2 5929.78  317.86  18
  -6   2   2 5475.98  318.35  17
  -6   2   2 5905.75  317.84  16
  -6   2   1  161.57   11.04   1
   6   2  -1  158.31   10.74   2
  -6   2   1  139.04   10.05   2
   6   2  -1  174.41   13.16   1
  -6  -2   1  116.09   12.28   3
   6  -2  -1  161.31   10.80   3
   6  -2  -1  164.90   11.42   1
   6   2  -1  120.46   11.41  17
  -6   2   1  134.69   11.30  17
   6  -2  -1  152.44   11.71  16
  -6  -2   1  165.73   10.06  17
  -6   2   1  179.82   10.80  18
   6   2   0 6514.96  380.97   2
   6  -2   0 6874.62  380.94   1
  -6   2   0 6068.86  380.02   2
   6   2   0 4969.94  381.66   1
  -6   2   0 6072.62  380.80   3
  -6  -2   0 5955.67  381.59   3
  -6  -2   0 6690.77  380.56  17
   6   2   0 6302.30  381.17  17
  -6   2   0 6701.31  381.37  17
   6  -2   0 6691.82  381.24  16
  -6   2   0 6747.96  380.92  18
   6  -2   1 2285.69  140.87   3
   6  -2   1 2297.14  140.77   1
  -6   2  -1 2156.22  140.93   3
  -6   2  -1 2650.10  140.33   2
  -6  -2  -1 2261.81  141.83   3
  -6  -2  -1 2381.41  142.49   1
  -6  -2  -1 2221.08  140.93  17
   6  -2   1 2414.50  141.56  16
   6   2   1 2139.47  141.60  17
  -6   2  -1 2526.78  141.83  18
   6   2   2  474.99   30.99   3
  -6   2  -2  480.68   30.76   3
   6  -2   2  482.52   30.33   1
  -6  -2  -2  514.30   33.03   1
  -6  -2  -2  469.38   31.69   3
   6  -2   2  513.17   30.71   3
  -6   2  -2  475.51   30.49   2
  -6   2  -2  437.71   32.59  18
   6  -2   2  565.08   31.99  16
  -6  -2  -2  523.99   30.61  18
   6   2   2  529.40   32.23  17
  -6   2  -3   93.78    8.31   2
  -6  -2  -3  103.92    9.08   3
   6  -2   3  109.16    7.12   1
  -6  -2  -3  117.62   11.43   1
   6  -2   3  109.79    7.81   3
   6   2   3  104.40    8.16   3
  -6  -2  -3  115.94    8.42  18
   6   2   3   97.87    9.90  17
   6   2   3  126.30    8.60  16
  -6   2  -3  134.01    9.04  16
  -6  -2  -4 2211.40  150.68   3
   6   2   4 2452.31  150.16   3
   6  -2   4 2525.02  149.81   3
  -6  -2  -4 2258.64  152.27   1
  -6  -2  -4 2383.93  150.30  18
   6  -2   4 2464.36  151.25  16
  -6   2  -4 2239.60  152.70  17
   6   2   4 2827.37  150.49  16
  -6   2  -4 2759.49  150.73  16
   6   2   4 2298.53  151.72  17
   6   2   5  320.64   20.21   3
  -6  -2  -5  304.91   20.95   3
   6  -2   5  277.25   19.71   3
  -6  -2  -5  304.69   23.59   1
   6   2   5  300.02   22.64  17
   6   2   5  342.87   20.52  16
  -6   2  -5  363.89   21.04  16
   6  -2   5  366.61   22.38  16
  -6  -2  -5  317.93   20.84  18
  -6   2  -5  344.84   24.06  17
  -6  -2  -6  127.58   12.00   1
  -6   2  -6   71.62    8.72   2
   6   2   6   97.08    6.61   3
  -6  -2  -6   80.67    7.57   3
   6   2   6   68.89   10.53   1
   6   2   6   72.31    9.85  17
  -6   2  -6   82.56    7.30  16
  -6  -2  -6   82.14    7.56  17
  -6  -2  -6   80.63    7.44  18
   6   2   6   73.41    6.71  16
  -6   2  -6   65.17   10.83  18
   6  -2   6   82.13    8.87  16
  -6   2  -6   88.73   10.53  17
   6  -2   7 1176.56   71.64   1
  -6  -2  -7 1192.31   76.26   1
   6   2   7 1159.06   75.46   1
   6   2   7 1256.16   72.27   3
  -6  -2  -7 1005.49   72.58   3
  -6   2  -7  982.14   73.98   2
  -6   2  -7 1429.65   75.23  17
  -6   2  -7 1384.25   73.06  16
  -6   2  -7 1342.06   76.24  18
   6   2   7 1071.47   72.09  16
  -6  -2  -7 1259.33   73.72  17
   6  -2   7 1240.18   74.61  16
  -6  -2  -7 1178.14   73.25  18
   6  -2   8    9.93    2.23   1
  -6  -2  -8    6.08    4.01   3
   6   2   8    7.49    7.06   1
   6   2   8   10.21    2.78   3
  -6  -2  -8   17.32    8.65   1
  -6   2  -8   10.08    5.76   2
  -6   2  -8    8.39    3.03  16
  -6  -2  -8    7.48    3.99  17
  -6   2  -8    3.26    4.59  17
   6  -2   8    3.28    5.66  16
  -6   2  -8    5.29    7.00  18
   6   2   8    7.34    2.26  16
  -6  -2  -8    9.82    4.05  18
   6   2   9  557.60   33.40   1
  -6   2  -9  502.76   32.02   2
  -6  -2  -9  505.03   34.47   1
   6   2   9  401.13   32.84  17
  -6  -2  -9  488.96   30.28  18
  -6   2  -9  522.11   29.34  16
   6   2   9  469.31   28.44  15
  -6   2  -9  560.83   31.20  17
  -6   2  -9  564.84   33.36  18
   6  -2   9  398.89   30.84  16
  -6  -2  -9  487.38   30.59  17
   6   2   9  310.93   27.86  16
   6  -2   9  504.45   28.23  12
   6   2   9  456.39   28.15  12
   6   2   9  470.65   28.17  11
   6   2  10  616.72   44.00   8
   6   2  10  794.65   48.97   1
  -6  -2 -10  757.18   50.53   1
  -6   2 -10  714.66   47.73   2
  -6  -2 -10  763.23   46.36  18
   6   2  10  543.38   48.66  17
   6   2  10  737.24   44.34  15
   6   2  10  716.51   44.11  14
  -6  -2 -10  730.64   46.59  17
   6   2  10  710.01   44.03  12
   6  -2  10  759.42   44.10  12
   6  -2  10  744.18   43.94  11
   6   2  11  253.05   18.37   8
   6  -2  11  282.41   18.24  15
   6   2  11  275.49   18.61  15
   6   2  11  266.73   18.36  14
   6   2  11  286.93   18.32  12
   6  -2  11  283.73   18.33  12
   6   2  11  296.85   18.37  11
   6  -2  11  302.95   18.24  11
   6   2  11  284.25   17.95  13
   6   2  12  500.32   36.43   8
   6   2  12  548.46   36.52  14
   6   2  12  590.70   36.86  15
   6  -2  12  596.86   36.45  15
   6   2  12  606.96   36.60  12
   6   2  12  575.15   36.52  11
   6  -2  12  627.15   36.64  12
   6  -2  12  637.06   36.45  11
   6   2  13   70.93    7.26   8
   6  -2  13   85.85    7.11  15
   6   2  13   82.82    8.06  15
   6  -2  13   90.41    7.41  12
   6  -2  13   89.22    7.12  11
   6   2  13   81.41    7.47  12
   6   2  14  289.91   20.93  15
   6  -2  14  322.56   20.42  15
   6  -2  14  316.05   20.62  12
   6  -2  14  308.78   20.32  11
   6   2  14  315.80   20.67  12
   6  -2  15  426.67   27.63  15
   6  -2  15  415.24   27.58  11
   6  -2  15  441.61   27.96  12
   6   2  15  452.72   28.03  12
  -6  -2 -16  569.63   33.99   4
   6  -2  16  526.76   33.65  15
   6  -2  16  527.45   34.00  12
   6   2  16  542.12   34.11  12
   6  -2  16  509.07   33.61  11
  -6  -2 -17  152.16   11.62   4
   6  -2  17  161.31   11.28  15
   6   2  17  163.34   12.22  12
   6  -2  17  146.51   11.35  11
   6   2  17  155.07   12.21  11
   6  -2  17  168.16   12.17  12
   6  -2  18  107.81    8.85  15
   6   2  18  113.09   10.03  11
   6  -2  18  128.12   10.02  12
   6   2  18  132.70   10.26  12
   6  -2  18  122.94    9.09  11
   6  -2  19  337.10   22.43  15
   6  -2  19  320.98   22.43  11
   6   2  19  377.96   23.22  11
   6   2  19  377.88   23.20  12
   6  -2  19  394.00   23.20  12
  -6  -2 -20  345.44   21.05   6
   6   2  20  344.94   21.53  15
   6   2  20  351.24   21.36  11
   6  -2  20  275.78   20.56  11
   6   2  20  360.28   21.50  12
   6  -2  20  357.01   21.40  12
[truncated: 1,635,126 more chars]
